# Supplementary material for: Deregulation of Rab and Rab Effector Genes in Bladder Cancer
Source: PLoS One. 2012 Jun 19;7(6):e39469. doi: 10.1371/journal.pone.0039469 (PMC3378553; doi:10.1371/journal.pone.0039469)
Supplement: Table S1 — List of papers in which the Rab partners were originally described. (XLS) [file pone.0039469.s002.xls]

## Sheet: Feuil1
TableS1: list of papers in which the Rab partners were originally described
		PMID	Year	Authors	Journal	Title
RAB1A
RAB1B
RABIF	GEF	7988552	1994	Burton JL, Burns ME, Gatti E and al.	EMBO J. 1994 Dec 1;13(23):5547-58.	Specific interactions of Mss4 with members of the Rab GTPase subfamily.
TRAPPC1	GEF	19656848	2009	Yamasaki A, Menon S, Yu S, Barrowman J and al.	Mol Biol Cell. 2009 Oct;20(19):4205-15.	mTrs130 is a component of a mammalian TRAPPII complex, a Rab1 GEF that binds to COPI-coated vesicles.
TRAPPC10	GEF	19656848	2009	Yamasaki A, Menon S, Yu S, Barrowman J and al.	Mol Biol Cell. 2009 Oct;20(19):4205-15.	mTrs130 is a component of a mammalian TRAPPII complex, a Rab1 GEF that binds to COPI-coated vesicles.
TRAPPC2	GEF	19656848	2009	Yamasaki A, Menon S, Yu S, Barrowman J and al.	Mol Biol Cell. 2009 Oct;20(19):4205-15.	mTrs130 is a component of a mammalian TRAPPII complex, a Rab1 GEF that binds to COPI-coated vesicles.
TRAPPC3	GEF	19656848	2009	Yamasaki A, Menon S, Yu S, Barrowman J and al.	Mol Biol Cell. 2009 Oct;20(19):4205-15.	mTrs130 is a component of a mammalian TRAPPII complex, a Rab1 GEF that binds to COPI-coated vesicles.
TRAPPC4	GEF	19656848	2009	Yamasaki A, Menon S, Yu S, Barrowman J and al.	Mol Biol Cell. 2009 Oct;20(19):4205-15.	mTrs130 is a component of a mammalian TRAPPII complex, a Rab1 GEF that binds to COPI-coated vesicles.
TRAPPC5	GEF	19656848	2009	Yamasaki A, Menon S, Yu S, Barrowman J and al.	Mol Biol Cell. 2009 Oct;20(19):4205-15.	mTrs130 is a component of a mammalian TRAPPII complex, a Rab1 GEF that binds to COPI-coated vesicles.
TRAPPC9	GEF	19656848	2009	Yamasaki A, Menon S, Yu S, Barrowman J and al.	Mol Biol Cell. 2009 Oct;20(19):4205-15.	mTrs130 is a component of a mammalian TRAPPII complex, a Rab1 GEF that binds to COPI-coated vesicles.
TBC1D20	GAP	17684057	2007	Haas AK, Yoshimura S, Stephens DJ and al.	J Cell Sci. 2007 Sep 1;120(Pt 17):2997-3010.	Analysis of GTPase-activating proteins: Rab1 and Rab43 are key Rabs required to maintain a functional Golgi complex in human cells.
ARL6IP5	Eff	18363836	2009	Maier S, Reiterer V, Ruggiero AM and al.	J Cell Mol Med. 2009 Jan;13(1):114-24.	GTRAP3-18 serves as a negative regulator of Rab1 in protein transport and neuronal differentiation.
COG6	Eff	18256213	2008	Fukuda M, Kanno E, Ishibashi K and al.	Mol Cell Proteomics. 2008 Jun;7(6):1031-42.	Large scale screening for novel rab effectors reveals unexpected broad Rab binding specificity.
GBF1	Eff	17429068	2007	Monetta P, Slavin I, Romero N and al.	Mol Biol Cell. 2007 Jul;18(7):2400-10.	Rab1b interacts with GBF1 and modulates both ARF1 dynamics and COPI association.
GCC2	Eff	18946081	2009	Hayes GL, Brown FC, Haas AK and al.	Mol Biol Cell. 2009 Jan;20(1):209-17.	Multiple Rab GTPase binding sites in GCC185 suggest a model for vesicle tethering at the trans-Golgi.
GOLGA2	Eff	11306556	2001	Weide T, Bayer M, Köster M and al.	EMBO Rep. 2001 Apr;2(4):336-41.	The Golgi matrix protein GM130: a specific interacting partner of the small GTPase rab1b.
GOLGA5	Eff	12538640	2003	Diao A, Rahman D, Pappin DJ and al.	J Cell Biol. 2003 Jan 20;160(2):201-12.	The coiled-coil membrane protein golgin-84 is a novel rab effector required for Golgi ribbon formation.
GOLGB1	Eff	17475246	2007	Rosing M, Ossendorf E, Rak A and al.	Exp Cell Res. 2007 Jul 1;313(11):2318-25.	Giantin interacts with both the small GTPase Rab6 and Rab1.
GORASP1	Eff	11285137	2001	Moyer BD, Allan BB, Balch WE.	Traffic. 2001 Apr;2(4):268-76.	Rab1 interaction with a GM130 effector complex regulates COPII vesicle cis--Golgi tethering.
INPP5B	Eff	18256213	2008	Fukuda M, Kanno E, Ishibashi K and al.	Mol Cell Proteomics. 2008 Jun;7(6):1031-42.	Large scale screening for novel rab effectors reveals unexpected broad Rab binding specificity.
MICAL1	Eff	18256213	2008	Fukuda M, Kanno E, Ishibashi K and al.	Mol Cell Proteomics. 2008 Jun;7(6):1031-42.	Large scale screening for novel rab effectors reveals unexpected broad Rab binding specificity.
MICAL1	Eff	12788069	2003	Weide T, Teuber J, Bayer M and al.	Biochem Biophys Res Commun. 2003 Jun 20;306(1):79-86.	MICAL-1 isoforms, novel rab1 interacting proteins.
MICAL2	Eff	15694364	2005	Fischer J, Weide T, Barnekow A.	Biochem Biophys Res Commun. 2005 Mar 11;328(2):415-23.	The MICAL proteins and rab1: a possible link to the cytoskeleton?
MICAL3	Eff	15694364	2005	Fischer J, Weide T, Barnekow A.	Biochem Biophys Res Commun. 2005 Mar 11;328(2):415-23.	The MICAL proteins and rab1: a possible link to the cytoskeleton?
OCRL	Eff	18256213	2008	Fukuda M, Kanno E, Ishibashi K and al.	Mol Cell Proteomics. 2008 Jun;7(6):1031-42.	Large scale screening for novel rab effectors reveals unexpected broad Rab binding specificity.
OCRL	Eff	16902405	2006	Hyvola N, Diao A, McKenzie E and al.	EMBO J. 2006 Aug 23;25(16):3750-61.	Membrane targeting and activation of the Lowe syndrome protein OCRL1 by rab GTPases.
RABAC1	Eff	9341137	1997	Martincic I, Peralta ME, Ngsee JK.	J Biol Chem. 1997 Oct 24;272(43):26991-8.	Isolation and characterization of a dual prenylated Rab and VAMP2 receptor.
RABEP1	Eff	11718716	2001	Valsdottir R, Hashimoto H, Ashman K and al.	FEBS Lett. 2001 Nov 16;508(2):201-9.	Identification of rabaptin-5, rabex-5, and GM130 as putative effectors of rab33b, a regulator of retrograde traffic between the Golgi apparatus and ER.
RABGEF1	Eff	11718716	2001	Valsdottir R, Hashimoto H, Ashman K and al.	FEBS Lett. 2001 Nov 16;508(2):201-9.	Identification of rabaptin-5, rabex-5, and GM130 as putative effectors of rab33b, a regulator of retrograde traffic between the Golgi apparatus and ER.
RUSC2	Eff	15796781	2005	Bayer M, Fischer J, Kremerskothen J and al.	BMC Cell Biol. 2005 Mar 29;6(1):15.	Identification and characterization of Iporin as a novel interaction partner for rab1.
USO1	Eff	10903204	2000	Allan BB, Moyer BD, Balch WE.	Science. 2000 Jul 21;289(5478):444-8.	Rab1 recruitment of p115 into a cis-SNARE complex: programming budding COPII vesicles for fusion.
RAB2A
RAB2B
RABGAP1	GAP	10202141	1999	Cuif MH, Possmayer F, Zander H and al.	EMBO J. 1999 Apr 1;18(7):1772-82.	Characterization of GAPCenA, a GTPase activating protein for Rab6, part of which associates with the centrosome.
TBC1D25	GAP	16923123	2006	Itoh T, Satoh M, Kanno E and al.	Genes Cells. 2006 Sep;11(9):1023-37.	Screening for target Rabs of TBC (Tre-2/Bub2/Cdc16) domain-containing proteins based on their Rab-binding activity.
TBC1D4	GAP	15971998	2005	Mîinea CP, Sano H, Kane S and al.	Biochem J. 2005 Oct 1;391(Pt 1):87-93.	AS160, the Akt substrate regulating GLUT4 translocation, has a functional Rab GTPase-activating protein domain.
BLZF1	Eff	11739401	2001	Short B, Preisinger C, Körner R and al.	J Cell Biol. 2001 Dec 10;155(6):877-83.	A GRASP55-rab2 effector complex linking Golgi structure to membrane traffic.
GAPDH	Eff	15485821	2004	Tisdale EJ, Kelly C, Artalejo CR.	J Biol Chem. 2004 Dec 24;279(52):54046-52.	Glyceraldehyde-3-phosphate dehydrogenase interacts with Rab2 and plays an essential role in endoplasmic reticulum to Golgi transport exclusive of its glycolytic activity.
GCC2	Eff	18946081	2009	Hayes GL, Brown FC, Haas AK and al.	Mol Biol Cell. 2009 Jan;20(1):209-17.	Multiple Rab GTPase binding sites in GCC185 suggest a model for vesicle tethering at the trans-Golgi.
GMCL1	Eff	18256213	2008	Fukuda M, Kanno E, Ishibashi K and al.	Mol Cell Proteomics. 2008 Jun;7(6):1031-42.	Large scale screening for novel rab effectors reveals unexpected broad Rab binding specificity.
ICA1	Eff	18187231	2008	Buffa L, Fuchs E, Pietropaolo M and al.	Eur J Cell Biol. 2008 Apr;87(4):197-209.	ICA69 is a novel Rab2 effector regulating ER-Golgi trafficking in insulinoma cells.
PRKCI	Eff	14570876	2003	Tisdale EJ.	J Biol Chem. 2003 Dec 26;278(52):52524-30.	Rab2 interacts directly with atypical protein kinase C (aPKC) iota/lambda and inhibits aPKCiota/lambda-dependent glyceraldehyde-3-phosphate dehydrogenase phosphorylation.
RAB3A
RAB3B
RAB3C
RAB3D
MADD	GEF	9020086	1997	Wada M, Nakanishi H, Satoh A and al.	J Biol Chem. 1997 Feb 14;272(7):3875-8.	Isolation and characterization of a GDP/GTP exchange protein specific for the Rab3 subfamily small G proteins.
RAB3IL1	GEF	11516400	2001	Luo HR, Saiardi A, Nagata E and al.	Neuron. 2001 Aug 16;31(3):439-51.	GRAB: a physiologic guanine nucleotide exchange factor for Rab3A, which interacts with inositol hexakisphosphate kinase.
RABIF	GEF	7988552	1994	Burton JL, Burns ME, Gatti E and al.	EMBO J. 1994 Dec 1;13(23):5547-58.	Specific interactions of Mss4 with members of the Rab GTPase subfamily.
RAB3GAP1	GAP	9030515	1997	Fukui K, Sasaki T, Imazumi K and al.	J Biol Chem. 1997 Feb 21;272(8):4655-8.	Isolation and characterization of a GTPase activating protein specific for the Rab3 subfamily of small G proteins.
RAB3GAP2	GAP	9733780	1998	Nagano F, Sasaki T, Fukui K and al.	J Biol Chem. 1998 Sep 18;273(38):24781-5.	Molecular cloning and characterization of the noncatalytic subunit of the Rab3 subfamily-specific GTPase-activating protein.
USP6NL	GAP	19077034	2009	Ishibashi K, Kanno E, Itoh T and al.	Genes Cells. 2009 Jan;14(1):41-52.	Identification and characterization of a novel Tre-2/Bub2/Cdc16 (TBC) protein that possesses Rab3A-GAP activity.
GAS8	Eff	18396146	2008	Nishimura N, Araki K, Shinahara W and al.	Arch Biochem Biophys. 2008 Jun 1;474(1):136-42.	Interaction of Rab3B with microtubule-binding protein Gas8 in NIH 3T3 cells.
GNAL	Eff	19245791	2009	Akita K, Takahashi Y, Kataoka M and al.	Biochem Biophys Res Commun. 2009 Apr 17;381(4):582-6.	Subcellular localization of a novel G protein XLGalpha(olf).
INPP5B	Eff	18256213	2008	Fukuda M, Kanno E, Ishibashi K and al.	Mol Cell Proteomics. 2008 Jun;7(6):1031-42.	Large scale screening for novel rab effectors reveals unexpected broad Rab binding specificity.
MT3	Eff	15736926	2005	Knipp M, Meloni G, Roschitzki B and al.	Biochemistry. 2005 Mar 8;44(9):3159-65.	Zn7metallothionein-3 and the synaptic vesicle cycle: interaction of metallothionein-3 with the small GTPase Rab3A.
NSF	Eff	11062069	2000	Han SY, Park DY, Park SD and al.	Biochem J. 2000 Nov 15;352 Pt 1:165-73.	Identification of Rab6 as an N-ethylmaleimide-sensitive fusion protein-binding protein.
OCRL	Eff	18256213	2008	Fukuda M, Kanno E, Ishibashi K and al.	Mol Cell Proteomics. 2008 Jun;7(6):1031-42.	Large scale screening for novel rab effectors reveals unexpected broad Rab binding specificity.
PIGR	Eff	18171724	2008	Evans E, Zhang W, Jerdeva G and al.	Am J Physiol Cell Physiol. 2008 Mar;294(3):C662-74.	Direct interaction between Rab3D and the polymeric immunoglobulin receptor and trafficking through regulated secretory vesicles in lacrimal gland acinar cells.
PIGR	Eff	11832247	2002	van IJzendoorn SC, Tuvim MJ, Weimbs T and al.	Dev Cell. 2002 Feb;2(2):219-28.	Direct interaction between Rab3b and the polymeric immunoglobulin receptor controls ligand-stimulated transcytosis in epithelial cells.
PIK3R1	Eff	11748228	2002	Francis SC, Sunshine C, Kirk KL.	J Biol Chem. 2002 Mar 8;277(10):7816-23.	Coordinate regulation of catecholamine uptake by rab3 and phosphoinositide 3-kinase.
RAB3IP	Eff	7532276	1995	Brondyk WH, McKiernan CJ, Fortner KA and al.	Mol Cell Biol. 1995 Mar;15(3):1137-43.	Interaction cloning of Rabin3, a novel protein that associates with the Ras-like GTPase Rab3A.
RABAC1	Eff	9341137	1997	Martincic I, Peralta ME, Ngsee JK.	J Biol Chem. 1997 Oct 24;272(43):26991-8.	Isolation and characterization of a dual prenylated Rab and VAMP2 receptor.
RIMS1	Eff	11431472	2001	Wang X, Hu B, Zimmermann B and al.	J Biol Chem. 2001 Aug 31;276(35):32480-8.	Rim1 and rabphilin-3 bind Rab3-GTP by composite determinants partially related through N-terminal alpha -helix motifs.
RIMS1	Eff	12578829	2003	Fukuda M.	J Biol Chem. 2003 Apr 25;278(17):15373-80.	Distinct Rab binding specificity of Rim1, Rim2, rabphilin, and Noc2. Identification of a critical determinant of Rab3A/Rab27A recognition by Rim2.
RIMS2	Eff	12578829	2003	Fukuda M.	J Biol Chem. 2003 Apr 25;278(17):15373-80.	Distinct Rab binding specificity of Rim1, Rim2, rabphilin, and Noc2. Identification of a critical determinant of Rab3A/Rab27A recognition by Rim2.
RPH3A	Eff	8226731	1993	Kishida S, Shirataki H, Sasaki T and al.	J Biol Chem. 1993 Oct 25;268(30):22259-61.	Rab3A GTPase-activating protein-inhibiting activity of Rabphilin-3A, a putative Rab3A target protein.
RPH3A	Eff	12578829	2003	Fukuda M.	J Biol Chem. 2003 Apr 25;278(17):15373-80.	Distinct Rab binding specificity of Rim1, Rim2, rabphilin, and Noc2. Identification of a critical determinant of Rab3A/Rab27A recognition by Rim2.
RPH3AL	Eff	12578829	2003	Fukuda M.	J Biol Chem. 2003 Apr 25;278(17):15373-80.	Distinct Rab binding specificity of Rim1, Rim2, rabphilin, and Noc2. Identification of a critical determinant of Rab3A/Rab27A recognition by Rim2.
SNAP25	Eff	8365494	1993	Horikawa HP, Saisu H, Ishizuka T and al.	FEBS Lett. 1993 Sep 13;330(2):236-40.	A complex of rab3A, SNAP-25, VAMP/synaptobrevin-2 and syntaxins in brain presynaptic terminals.
SNAP29	Eff	19170188	2009	Schardt A, Brinkmann BG, Mitkovski M and al.	J Neurosci Res. 2009 Nov 15;87(15):3465-79.	The SNARE protein SNAP-29 interacts with the GTPase Rab3A: Implications for membrane trafficking in myelinating glia.
STXBP1	Eff	17919117	2008	Graham ME, Handley MT, Barclay JW and al.	Biochem J. 2008 Jan 15;409(2):407-16.	A gain-of-function mutant of Munc18-1 stimulates secretory granule recruitment and exocytosis and reveals a direct interaction of Munc18-1 with Rab3.
SV2A	Eff	1730776	1992	Bennett MK, Calakos N, Kreiner T and al.	J Cell Biol. 1992 Feb;116(3):761-75.	Synaptic vesicle membrane proteins interact to form a multimeric complex.
SYN1	Eff	15265865	2004	Giovedì S, Vaccaro P, Valtorta F and al.	J Biol Chem. 2004 Oct 15;279(42):43760-8.	Synapsin is a novel Rab3 effector protein on small synaptic vesicles. I. Identification and characterization of the synapsin I-Rab3 interactions in vitro and in intact nerve terminals.
SYP	Eff	1730776	1992	Bennett MK, Calakos N, Kreiner T and al.	J Cell Biol. 1992 Feb;116(3):761-75.	Synaptic vesicle membrane proteins interact to form a multimeric complex.
SYTL4	Eff	12176990	2002	Fukuda M, Kanno E, Saegusa C and al.	J Biol Chem. 2002 Oct 18;277(42):39673-8.	Slp4-a/granuphilin-a regulates dense-core vesicle exocytosis in PC12 cells.
SYTL5	Eff	12051743	2002	Kuroda TS, Fukuda M, Ariga H and al.	Biochem Biophys Res Commun. 2002 May 10;293(3):899-906.	Synaptotagmin-like protein 5: a novel Rab27A effector with C-terminal tandem C2 domains.
ZWINT	Eff	18625232	2008	van Vlijmen T, Vleugel M, Evers M and al.	FEBS Lett. 2008 Aug 20;582(19):2838-42.	A unique residue in rab3c determines the interaction with novel binding protein Zwint-1.
RAB4A
RAB4B
PIK3R1	GAP	15377662	2004	Chamberlain MD, Berry TR, Pastor MC and al.	J Biol Chem. 2004 Nov 19;279(47):48607-14.	The p85alpha subunit of phosphatidylinositol 3'-kinase binds to and stimulates the GTPase activity of Rab proteins.
RABGAP1	GAP	10202141	1999	Cuif MH, Possmayer F, Zander H and al.	EMBO J. 1999 Apr 1;18(7):1772-82.	Characterization of GAPCenA, a GTPase activating protein for Rab6, part of which associates with the centrosome.
ABCB1	Eff	20209493	2010	Ferrándiz-Huertas C, Fernández-Carvajal A, Ferrer-Montiel A	Int J Cancer. 2010 Mar 5.	RAB4 interacts with the human P-glycoprotein and modulates its surface expression in multidrug resistant K562 cells.
AKAP10	Eff	19797056	2009	Eggers CT, Schafer JC, Goldenring JR and al.	J Biol Chem. 2009 Nov 20;284(47):32869-80.	D-AKAP2 interacts with Rab4 and Rab11 through its RGS domains and regulates transferrin receptor recycling.
AKAP10	Eff	18256213	2008	Fukuda M, Kanno E, Ishibashi K and al.	Mol Cell Proteomics. 2008 Jun;7(6):1031-42.	Large scale screening for novel rab effectors reveals unexpected broad Rab binding specificity.
CD2AP	Eff	12559036	2003	Cormont M, Metón I, Mari M and al.	Traffic. 2003 Feb;4(2):97-112.	CD2AP/CMS regulates endosome morphology and traffic to the degradative pathway through its interaction with Rab4 and c-Cbl.
CTNNA1	Eff	17494101	2007	Mruk DD, Lau AS, Sarkar O and al.	J Androl. 2007 Sep-Oct;28(5):742-54.	Rab4A GTPase catenin interactions are involved in cell junction dynamics in the testis.
CTNNB1	Eff	17494101	2007	Mruk DD, Lau AS, Sarkar O and al.	J Androl. 2007 Sep-Oct;28(5):742-54.	Rab4A GTPase catenin interactions are involved in cell junction dynamics in the testis.
DYNC1LI1	Eff	11243854	2001	Bielli A, Thörnqvist PO, Hendrick AG and al.	Biochem Biophys Res Commun. 2001 Mar;281(5):1141-53.	The small GTPase Rab4A interacts with the central region of cytoplasmic dynein light intermediate chain-1.
GRIPAP1	Eff	20098723	2010	Hoogenraad CC, Popa I, Futai K and al.	PLoS Biol. 2010 Jan 19;8(1):e1000283.	Neuron specific Rab4 effector GRASP-1 coordinates membrane specialization and maturation of recycling endosomes.
KIF3A	Eff	12832475	2003	Imamura T, Huang J, Usui I and al.	Mol Cell Biol. 2003 Jul;23(14):4892-900.	Insulin-induced GLUT4 translocation involves protein kinase C-lambda-mediated functional coupling between Rab4 and the motor protein kinesin.
NDRG1	Eff	17786215	2007	Kachhap SK, Faith D, Qian DZ and al.	PLoS One. 2007 Sep 5;2(9):e844.	The N-Myc down regulated Gene1 (NDRG1) Is a Rab4a effector involved in vesicular recycling of E-cadherin.
NSF	Eff	11062069	2000	Han SY, Park DY, Park SD and al.	Biochem J. 2000 Nov 15;352 Pt 1:165-73.	Identification of Rab6 as an N-ethylmaleimide-sensitive fusion protein-binding protein.
PIN1	Eff	10888662	2000	Gerez L, Mohrmann K, van Raak M and al.	Mol Biol Cell. 2000 Jul;11(7):2201-11.	Accumulation of rab4GTP in the cytoplasm and association with the peptidyl-prolyl isomerase pin1 during mitosis.
PRKCA	Eff	17494101	2007	Mruk DD, Lau AS, Sarkar O and al.	J Androl. 2007 Sep-Oct;28(5):742-54.	Rab4A GTPase catenin interactions are involved in cell junction dynamics in the testis.
PRKCE	Eff	17494101	2007	Mruk DD, Lau AS, Sarkar O and al.	J Androl. 2007 Sep-Oct;28(5):742-54.	Rab4A GTPase catenin interactions are involved in cell junction dynamics in the testis.
RAB11FIP1	Eff	11944901	2002	Wallace DM, Lindsay AJ, Hendrick AG et al.	Biochem Biophys Res Commun. 2002 Apr 12;292(4):909-15.	The novel Rab11-FIP/Rip/RCP family of proteins displays extensive homo- and hetero-interacting abilities.
RABAC1	Eff	10329441	1999	Bucci C, Chiariello M, Lattero D and al.	Biochem Biophys Res Commun. 1999 May 19;258(3):657-62.	Interaction cloning and characterization of the cDNA encoding the human prenylated rab acceptor (PRA1).
RABEP1	Eff	9524117	1998	Vitale G, Rybin V, Christoforidis S and al.	EMBO J. 1998 Apr 1;17(7):1941-51.	Distinct Rab-binding domains mediate the interaction of Rabaptin-5 with GTP-bound Rab4 and Rab5.
RUFY1	Eff	11172003	2001	Cormont M, Mari M, Galmiche A and al.	Proc Natl Acad Sci U S A. 2001 Feb 13;98(4):1637-42.	A FYVE-finger-containing protein, Rabip4, is a Rab4 effector involved in early endosomal traffic.
STX4	Eff	11063739	2001	Li L, Omata W, Kojima I and al.	J Biol Chem. 2001 Feb 16;276(7):5265-73.	Direct interaction of Rab4 with syntaxin 4.
ZFYVE20	Eff	11788822	2002	de Renzis S, Sönnichsen B, Zerial M.	Nat Cell Biol. 2002 Feb;4(2):124-33.	Divalent Rab effectors regulate the sub-compartmental organization and sorting of early endosomes.
		PMID	Year	Authors	Journal	Title
RAB5A
RAB5B
RAB5C
ALS2	GEF	12837691	2003	Otomo A, Hadano S, Okada T and al.	Hum Mol Genet. 2003 Jul 15;12(14):1671-87.	ALS2, a novel guanine nucleotide exchange factor for the small GTPase Rab5, is implicated in endosomal dynamics.
ALS2CL	GEF	15388334	2004	Hadano S, Otomo A, Suzuki-Utsunomiya K and al.	FEBS Lett. 2004 Sep 24;575(1-3):64-70.	ALS2CL, the novel protein highly homologous to the carboxy-terminal half of ALS2, binds to Rab5 and modulates endosome dynamics.
GAPVD1	GEF	16410077	2006	Hunker CM, Galvis A, Kruk I and al.	Biochem Biophys Res Commun. 2006 Feb 17;340(3):967-75.	Rab5-activating protein 6, a novel endosomal protein with a role in endocytosis.
RABGEF1	GEF	9323142	1997	Horiuchi H, Lippé R, McBride HM and al.	Cell. 1997 Sep 19;90(6):1149-59.	A novel Rab5 GDP/GTP exchange factor complexed to Rabaptin-5 links nucleotide exchange to effector recruitment and function.
RIN1	GEF	11703925	2001	Tall GG, Barbieri MA, Stahl PD and al.	Dev Cell. 2001 Jul;1(1):73-82.	Ras-activated endocytosis is mediated by the Rab5 guanine nucleotide exchange activity of RIN1.
RIN2	GEF	11733506	2002	Saito K, Murai J, Kajiho H and al.	J Biol Chem. 2002 Feb 1;277(5):3412-8.	A novel binding protein composed of homophilic tetramer exhibits unique properties for the small GTPase Rab5.
RIN3	GEF	12972505	2003	Kajiho H, Saito K, Tsujita K and al.	J Cell Sci. 2003 Oct 15;116(Pt 20):4159-68.	RIN3: a novel Rab5 GEF interacting with amphiphysin II involved in the early endocytic pathway.
PIK3R1	GAP	15377662	2004	Chamberlain MD, Berry TR, Pastor MC and al.	J Biol Chem. 2004 Nov 19;279(47):48607-14.	The p85alpha subunit of phosphatidylinositol 3'-kinase binds to and stimulates the GTPase activity of Rab proteins.
RASA1	GAP	9553053	1998	Liu K, Li G.	J Biol Chem. 1998 Apr 24;273(17):10087-90.	Catalytic domain of the p120 Ras GAP binds to RAb5 and stimulates its GTPase activity.
TBC1D3B	GAP	12359748	2002	Pei L, Peng Y, Yang Y and al.	Cancer Res. 2002 Oct 1;62(19):5420-4.	PRC17, a novel oncogene encoding a Rab GTPase-activating protein, is amplified in prostate cancer.
TSC2	GAP	9045618	1997	Xiao GH, Shoarinejad F, Jin F and al.	J Biol Chem. 1997 Mar 7;272(10):6097-100.	The tuberous sclerosis 2 gene product, tuberin, functions as a Rab5 GTPase activating protein (GAP) in modulating endocytosis.
USP6NL	GAP	16086013	2005	Haas AK, Fuchs E, Kopajtich R and al.	Nat Cell Biol. 2005 Sep;7(9):887-93.	A GTPase-activating protein controls Rab5 function in endocytic trafficking.
AGTR1	Eff	11682489	2002	Seachrist JL, Laporte SA, Dale LB and al.	J Biol Chem. 2002 Jan 4;277(1):679-85.	Rab5 association with the angiotensin II type 1A receptor promotes Rab5 GTP binding and vesicular fusion.
ANKFY1	Eff	15328530	2004	Schnatwinkel C, Christoforidis S, Lindsay MR and al.	PLoS Biol. 2004 Sep;2(9):E261.	The Rab5 effector Rabankyrin-5 regulates and coordinates different endocytic mechanisms.
APPL1	Eff	15016378	2004	Miaczynska M, Christoforidis S, Giner A and al.	Cell. 2004 Feb 6;116(3):445-56.	APPL proteins link Rab5 to nuclear signal transduction via an endosomal compartment.
APPL2	Eff	15016378	2004	Miaczynska M, Christoforidis S, Giner A and al.	Cell. 2004 Feb 6;116(3):445-56.	APPL proteins link Rab5 to nuclear signal transduction via an endosomal compartment.
CAV1	Eff	19013132	2009	Hagiwara M, Shirai Y, Nomura R and al.	Biochem Biophys Res Commun. 2009 Jan 2;378(1):73-8.	Caveolin-1 activates Rab5 and enhances endocytosis through direct interaction.
EEA1	Eff	10491193	1999	Callaghan J, Nixon S, Bucci C and al.	Eur J Biochem. 1999 Oct 1;265(1):361-6.	Direct interaction of EEA1 with Rab5b.
EEA1	Eff	9697774	1998	Simonsen A, Lippé R, Christoforidis S and al.	Nature. 1998 Jul 30;394(6692):494-8.	EEA1 links PI(3)K function to Rab5 regulation of endosome fusion.
F8A1	Eff	16476778	2006	Pal A, Severin F, Lommer B and al.	J Cell Biol. 2006 Feb 13;172(4):605-18.	Huntingtin-HAP40 complex is a novel Rab5 effector that regulates early endosome motility and is up-regulated in Huntington's disease.
INPP5B	Eff	18256213	2008	Fukuda M, Kanno E, Ishibashi K and al.	Mol Cell Proteomics. 2008 Jun;7(6):1031-42.	Large scale screening for novel rab effectors reveals unexpected broad Rab binding specificity.
LRRK2	Eff	18445495	2008	Shin N, Jeong H, Kwon J and al.	Exp Cell Res. 2008 Jun 10;314(10):2055-65.	LRRK2 regulates synaptic vesicle endocytosis.
MON1A	Eff	20305638	2010	Kinchen JM, Ravichandran KS.	Nature. 2010 Apr 1;464(7289):778-82.	Identification of two evolutionarily conserved genes regulating processing of engulfed apoptotic cells.
NAE1	Eff	17611268	2007	Laifenfeld D, Patzek LJ, McPhie DL and al.	J Neurosci. 2007 Jul 4;27(27):7141-53.	Rab5 mediates an amyloid precursor protein signaling pathway that leads to apoptosis.
OCRL	Eff	16902405	2006	Hyvola N, Diao A, McKenzie E and al.	EMBO J. 2006 Aug 23;25(16):3750-61.	Membrane targeting and activation of the Lowe syndrome protein OCRL1 by rab GTPases.
OCRL	Eff	18256213	2008	Fukuda M, Kanno E, Ishibashi K and al.	Mol Cell Proteomics. 2008 Jun;7(6):1031-42.	Large scale screening for novel rab effectors reveals unexpected broad Rab binding specificity.
PIK3C3	Eff	12010460	2002	Murray JT, Panaretou C, Stenmark H and al.	Traffic. 2002 Jun;3(6):416-27.	Role of Rab5 in the recruitment of hVps34/p150 to the early endosome.
PIK3CB	Eff	10559924	1999	Christoforidis S, Miaczynska M, Ashman K and al.	Nat Cell Biol. 1999 Aug;1(4):249-52.	Phosphatidylinositol-3-OH kinases are Rab5 effectors.
PIK3R1	Eff	10559924	1999	Christoforidis S, Miaczynska M, Ashman K and al.	Nat Cell Biol. 1999 Aug;1(4):249-52.	Phosphatidylinositol-3-OH kinases are Rab5 effectors.
PIK3R4	Eff	12010460	2002	Murray JT, Panaretou C, Stenmark H and al.	Traffic. 2002 Jun;3(6):416-27.	Role of Rab5 in the recruitment of hVps34/p150 to the early endosome.
PTGIR	Eff	18498773	2008	O'Keeffe MB, Reid HM, Kinsella BT.	Biochim Biophys Acta. 2008 Oct;1783(10):1914-28.	Agonist-dependent internalization and trafficking of the human prostacyclin receptor: a direct role for Rab5a GTPase.
RABAC1	Eff	10329441	1999	Bucci C, Chiariello M, Lattero D and al.	Biochem Biophys Res Commun. 1999 May 19;258(3):657-62.	Interaction cloning and characterization of the cDNA encoding the human prenylated rab acceptor (PRA1).
RABEP1	Eff	8521472	1995	Stenmark H, Vitale G, Ullrich O and al.	Cell. 1995 Nov 3;83(3):423-32.	Rabaptin-5 is a direct effector of the small GTPase Rab5 in endocytic membrane fusion.
RABEP2	Eff	9524116	1998	Gournier H, Stenmark H, Rybin V and al.	EMBO J. 1998 Apr 1;17(7):1930-40.	Two distinct effectors of the small GTPase Rab5 cooperate in endocytic membrane fusion.
RUFY1	Eff	14617813	2004	Fouraux MA, Deneka M, Ivan V and al.	Mol Biol Cell. 2004 Feb;15(2):611-24.	Rabip4' is an effector of rab5 and rab4 and regulates transport through early endosomes.
SDC1	Eff	18957427	2008	Hayashida K, Stahl PD, Park PW.	J Biol Chem. 2008 Dec 19;283(51):35435-44.	Syndecan-1 ectodomain shedding is regulated by the small GTPase Rab5.
SDCBP	Eff	15014045	2004	Tomoda T, Kim JH, Zhan C and al.	Genes Dev. 2004 Mar 1;18(5):541-58.	Role of Unc51.1 and its binding partners in CNS axon outgrowth.
SUN2	Eff	10818110	2000	Hoffenberg S, Liu X, Nikolova L and al.	J Biol Chem. 2000 Aug 11;275(32):24661-9.	A novel membrane-anchored Rab5 interacting protein required for homotypic endosome fusion.
SUN2	Eff	20070612	2010	Kanno E, Ishibashi K, Kobayashi H and al.	Traffic. 2010 Apr;11(4):491-507.	Comprehensive screening for novel rab-binding proteins by GST pull-down assay using 60 different mammalian Rabs.
TBC1D15	Eff	16923123	2006	Itoh T, Satoh M, Kanno E and al.	Genes Cells. 2006 Sep;11(9):1023-37.	Screening for target Rabs of TBC (Tre-2/Bub2/Cdc16) domain-containing proteins based on their Rab-binding activity.
TBC1D17	Eff	16923123	2006	Itoh T, Satoh M, Kanno E and al.	Genes Cells. 2006 Sep;11(9):1023-37.	Screening for target Rabs of TBC (Tre-2/Bub2/Cdc16) domain-containing proteins based on their Rab-binding activity.
VPS11	Eff	16143105	2005	Rink J, Ghigo E, Kalaidzidis Y and al.	Cell. 2005 Sep 9;122(5):735-49.	Rab conversion as a mechanism of progression from early to late endosomes.
ZFYVE20	Eff	11788822	2002	de Renzis S, Sönnichsen B, Zerial M.	Nat Cell Biol. 2002 Feb;4(2):124-33.	Divalent Rab effectors regulate the sub-compartmental organization and sorting of early endosomes.
RAB6A
RAB6B
RAB6C
PIK3R1	GAP	15377662	2004	Chamberlain MD, Berry TR, Pastor MC and al.	J Biol Chem. 2004 Nov 19;279(47):48607-14.	The p85alpha subunit of phosphatidylinositol 3'-kinase binds to and stimulates the GTPase activity of Rab proteins.
RABGAP1	GAP	10202141	1999	Cuif MH, Possmayer F, Zander H and al.	EMBO J. 1999 Apr 1;18(7):1772-82.	Characterization of GAPCenA, a GTPase activating protein for Rab6, part of which associates with the centrosome.
APBA3	Eff	16207088	2005	Teber I, Nagano F, Kremerskothen J and al.	Biol Chem. 2005 Jul;386(7):671-7.	Rab6 interacts with the mint3 adaptor protein.
BICD1	Eff	20070612	2010	Kanno E, Ishibashi K, Kobayashi H and al.	Traffic. 2010 Apr;11(4):491-507.	Comprehensive screening for novel rab-binding proteins by GST pull-down assay using 60 different mammalian Rabs.
BICD1	Eff	12447383	2002	Matanis T, Akhmanova A, Wulf P and al.	Nat Cell Biol. 2002 Dec;4(12):986-92.	Bicaudal-D regulates COPI-independent Golgi-ER transport by recruiting the dynein-dynactin motor complex.
BICD2	Eff	20070612	2010	Kanno E, Ishibashi K, Kobayashi H and al.	Traffic. 2010 Apr;11(4):491-507.	Comprehensive screening for novel rab-binding proteins by GST pull-down assay using 60 different mammalian Rabs.
BICD2	Eff	12447383	2002	Matanis T, Akhmanova A, Wulf P and al.	Nat Cell Biol. 2002 Dec;4(12):986-92.	Bicaudal-D regulates COPI-independent Golgi-ER transport by recruiting the dynein-dynactin motor complex.
COG6	Eff	18256213	2008	Fukuda M, Kanno E, Ishibashi K and al.	Mol Cell Proteomics. 2008 Jun;7(6):1031-42.	Large scale screening for novel rab effectors reveals unexpected broad Rab binding specificity.
DCTN1	Eff	19019823	2009	Bergbrede T, Chuky N, Schoebel S and al.	J Biol Chem. 2009 Jan 30;284(5):2628-35.	Biophysical analysis of the interaction of Rab6a GTPase with its effector domains.
DENND5A	Eff	17725553	2007	Miserey-Lenkei S, Waharte F, Boulet A and al.	Traffic. 2007 Oct;8(10):1385-403.	Rab6-interacting protein 1 links Rab6 and Rab11 function.
DYNLRB1	Eff	18044744	2008	Wanschers B, van de Vorstenbosch R, Wijers M and al.	Cell Motil Cytoskeleton. 2008 Mar;65(3):183-96.	Rab6 family proteins interact with the dynein light chain protein DYNLRB1.
ERC1	Eff	11929610	2002	Monier S, Jollivet F, Janoueix-Lerosey I and al.	Traffic. 2002 Apr;3(4):289-97.	Characterization of novel Rab6-interacting proteins involved in endosome-to-TGN transport.
GCC2	Eff	18946081	2009	Hayes GL, Brown FC, Haas AK and al.	Mol Biol Cell. 2009 Jan;20(1):209-17.	Multiple Rab GTPase binding sites in GCC185 suggest a model for vesicle tethering at the trans-Golgi.
GCC2	Eff	18243103	2008	Burguete AS, Fenn TD, Brunger AT and al.	Cell. 2008 Jan 25;132(2):286-98.	Rab and Arl GTPase family members cooperate in the localization of the golgin GCC185.
GOLGA1	Eff	10209123	1999	Barr FA.	Curr Biol. 1999 Apr 8;9(7):381-4.	A novel Rab6-interacting domain defines a family of Golgi-targeted coiled-coil proteins.
GOLGA4	Eff	10209123	1999	Barr FA.	Curr Biol. 1999 Apr 8;9(7):381-4.	A novel Rab6-interacting domain defines a family of Golgi-targeted coiled-coil proteins.
GOLGB1	Eff	17475246	2007	Rosing M, Ossendorf E, Rak A and al.	Exp Cell Res. 2007 Jul 1;313(11):2318-25.	Giantin interacts with both the small GTPase Rab6 and Rab1.
GOPC	Eff	19019823	2009	Bergbrede T, Chuky N, Schoebel S and al.	J Biol Chem. 2009 Jan 30;284(5):2628-35.	Biophysical analysis of the interaction of Rab6a GTPase with its effector domains.
GORAB	Eff	18997784	2008	Hennies HC, Kornak U, Zhang H and al.	Nat Genet. 2008 Dec;40(12):1410-2.	Gerodermia osteodysplastica is caused by mutations in SCYL1BP1, a Rab-6 interacting golgin.
INPP5B	Eff	18256213	2008	Fukuda M, Kanno E, Ishibashi K and al.	Mol Cell Proteomics. 2008 Jun;7(6):1031-42.	Large scale screening for novel rab effectors reveals unexpected broad Rab binding specificity.
KIF20A	Eff	9438855	1998	Echard A, Jollivet F, Martinez O and al.	Science. 1998 Jan 23;279(5350):580-5.	Interaction of a Golgi-associated kinesin-like protein with Rab6.
NSF	Eff	20070612	2010	Kanno E, Ishibashi K, Kobayashi H and al.	Traffic. 2010 Apr;11(4):491-507.	Comprehensive screening for novel rab-binding proteins by GST pull-down assay using 60 different mammalian Rabs.
NSF	Eff	11062069	2000	Han SY, Park DY, Park SD and al.	Biochem J. 2000 Nov 15;352 Pt 1:165-73.	Identification of Rab6 as an N-ethylmaleimide-sensitive fusion protein-binding protein.
OCRL	Eff	18256213	2008	Fukuda M, Kanno E, Ishibashi K and al.	Mol Cell Proteomics. 2008 Jun;7(6):1031-42.	Large scale screening for novel rab effectors reveals unexpected broad Rab binding specificity.
OCRL	Eff	16902405	2006	Hyvola N, Diao A, McKenzie E and al.	EMBO J. 2006 Aug 23;25(16):3750-61.	Membrane targeting and activation of the Lowe syndrome protein OCRL1 by rab GTPases.
RABAC1	Eff	10329441	1999	Bucci C, Chiariello M, Lattero D and al.	Biochem Biophys Res Commun. 1999 May 19;258(3):657-62.	Interaction cloning and characterization of the cDNA encoding the human prenylated rab acceptor (PRA1).
RIMS1	Eff	11431472	2001	Wang X, Hu B, Zimmermann B and al.	J Biol Chem. 2001 Aug 31;276(35):32480-8.	Rim1 and rabphilin-3 bind Rab3-GTP by composite determinants partially related through N-terminal alpha -helix motifs.
SYTL5	Eff	12051743	2002	Kuroda TS, Fukuda M, Ariga H and al.	Biochem Biophys Res Commun. 2002 May 10;293(3):899-906.	Synaptotagmin-like protein 5: a novel Rab27A effector with C-terminal tandem C2 domains.
TGOLN2	Eff	8349729	1993	Jones SM, Crosby JR, Salamero J and al.	J Cell Biol. 1993 Aug;122(4):775-88.	A cytosolic complex of p62 and rab6 associates with TGN38/41 and is involved in budding of exocytic vesicles from the trans-Golgi network.
TMF1	Eff	15128430	2004	Fridmann-Sirkis Y, Siniossoglou S and Pelham HR.	BMC Cell Biol. 2004 May 5;5:18.	TMF is a golgin that binds Rab6 and influences Golgi morphology.
VPS52	Eff	15878329	2005	Liewen H, Meinhold-Heerlein I, Oliveira V and al.	Exp Cell Res. 2005 May 15;306(1):24-34.	Characterization of the human GARP (Golgi associated retrograde protein) complex.
RAB7A
RAB7B
VPS39	GEF	16143105	2005	Rink J, Ghigo E, Kalaidzidis Y and al.	Cell. 2005 Sep 9;122(5):735-49.	Rab conversion as a mechanism of progression from early to late endosomes.
TBC1D15	GAP	16055087	2005	Zhang XM, Walsh B, Mitchell CA and al.	Biochem Biophys Res Commun. 2005 Sep 16;335(1):154-61.	TBC domain family, member 15 is a novel mammalian Rab GTPase-activating protein with substrate preference for Rab7.
CCZ1	Eff	20305638	2010	Kinchen JM, Ravichandran KS.	Nature. 2010 Apr 1;464(7289):778-82.	Identification of two evolutionarily conserved genes regulating processing of engulfed apoptotic cells.
FYCO1	Eff	20100911	2010	Pankiv S, Alemu EA, Brech A and al.	J Cell Biol. 2010 Jan 25;188(2):253-69.	FYCO1 is a Rab7 effector that binds to LC3 and PI3P to mediate microtubule plus end-directed vesicle transport.
HOOK1	Eff	15471887	2004	Luiro K, Yliannala K, Ahtiainen L and al.	Hum Mol Genet. 2004 Dec 1;13(23):3017-27.	Interconnections of CLN3, Hook1 and Rab proteins link Batten disease to defects in the endocytic pathway.
MON1A	Eff	20305638	2010	Kinchen JM, Ravichandran KS.	Nature. 2010 Apr 1;464(7289):778-82.	Identification of two evolutionarily conserved genes regulating processing of engulfed apoptotic cells.
OSBPL1A	Eff	16176980	2005	Johansson M, Lehto M, Tanhuanpää K and al.	Mol Biol Cell. 2005 Dec;16(12):5480-92.	The oxysterol-binding protein homologue ORP1L interacts with Rab7 and alters functional properties of late endocytic compartments.
PCBP1	Eff	19727228	2009	Huo LR, Shen C, Ju WN and al.	Beijing Da Xue Xue Bao. 2009 Aug 18;41(4):402-8.	Identification of novel partner proteins of PCBP1.
PIK3C3	Eff	14617358	2003	Stein MP, Feng Y, Cooper KL and al.	Traffic. 2003 Nov;4(11):754-71.	Human VPS34 and p150 are Rab7 interacting partners.
PIK3R4	Eff	14617358	2003	Stein MP, Feng Y, Cooper KL and al.	Traffic. 2003 Nov;4(11):754-71.	Human VPS34 and p150 are Rab7 interacting partners.
PSMA7	Eff	14998988	2004	Dong J, Chen W, Welford A and al.	J Biol Chem. 2004 May 14;279(20):21334-42.	The proteasome alpha-subunit XAPC7 interacts specifically with Rab7 and late endosomes.
RABAC1	Eff	10329441	1999	Bucci C, Chiariello M, Lattero D and al.	Biochem Biophys Res Commun. 1999 May 19;258(3):657-62.	Interaction cloning and characterization of the cDNA encoding the human prenylated rab acceptor (PRA1).
RAC1	Eff	16040606	2005	Sun Y, Büki KG, Ettala O and al.	J Biol Chem. 2005 Sep 16;280(37):32356-61.	Possible role of direct Rac1-Rab7 interaction in ruffled border formation of osteoclasts.
RILP	Eff	11179213	2001	Cantalupo G, Alifano P, Roberti V and al.	EMBO J. 2001 Feb 15;20(4):683-93.	Rab-interacting lysosomal protein (RILP): the Rab7 effector required for transport to lysosomes.
RNF115	Eff	12972561	2003	Mizuno K, Kitamura A, Sasaki T.	Mol Biol Cell. 2003 Sep;14(9):3741-52.	Rabring7, a novel Rab7 target protein with a RING finger motif.
VPS26A	Eff	18981234	2008	Rojas R, van Vlijmen T, Mardones GA and al.	J Cell Biol. 2008 Nov 3;183(3):513-26.	Regulation of retromer recruitment to endosomes by sequential action of Rab5 and Rab7.
VPS29	Eff	18981234	2008	Rojas R, van Vlijmen T, Mardones GA and al.	J Cell Biol. 2008 Nov 3;183(3):513-26.	Regulation of retromer recruitment to endosomes by sequential action of Rab5 and Rab7.
VPS35	Eff	18981234	2008	Rojas R, van Vlijmen T, Mardones GA and al.	J Cell Biol. 2008 Nov 3;183(3):513-26.	Regulation of retromer recruitment to endosomes by sequential action of Rab5 and Rab7.
		PMID	Year	Authors	Journal	Title
RAB8A
RAB8B
RAB3IP	GEF	12221131	2002	Hattula K, Furuhjelm J, Arffman A and al.	Mol Biol Cell. 2002 Sep;13(9):3268-80.	A Rab8-specific GDP/GTP exchange factor is involved in actin remodeling and polarized membrane transport.
RABIF	GEF	7988552	1994	Burton JL, Burns ME, Gatti E and al.	EMBO J. 1994 Dec 1;13(23):5547-58.	Specific interactions of Mss4 with members of the Rab GTPase subfamily.
TBC1D30	GAP	17646400	2007	Yoshimura S, Egerer J, Fuchs E and al.	J Cell Biol. 2007 Jul 30;178(3):363-9.	Functional dissection of Rab GTPases involved in primary cilium formation.
TBC1D4	GAP	15971998	2005	Mîinea CP, Sano H, Kane S and al.	Biochem J. 2005 Oct 1;391(Pt 1):87-93.	AS160, the Akt substrate regulating GLUT4 translocation, has a functional Rab GTPase-activating protein domain.
CEP290	Eff	18694559	2008	Tsang WY, Bossard C, Khanna H and al.	Dev Cell. 2008 Aug;15(2):187-97.	CP110 suppresses primary cilia formation through its interaction with CEP290, a protein deficient in human ciliary disease.
CP110	Eff	18694559	2008	Tsang WY, Bossard C, Khanna H and al.	Dev Cell. 2008 Aug;15(2):187-97.	CP110 suppresses primary cilia formation through its interaction with CEP290, a protein deficient in human ciliary disease.
GNAL	Eff	19245791	2009	Akita K, Takahashi Y, Kataoka M and al.	Biochem Biophys Res Commun. 2009 Apr 17;381(4):582-6.	Subcellular localization of a novel G protein XLGalpha(olf).
INPP5B	Eff	18256213	2008	Fukuda M, Kanno E, Ishibashi K and al.	Mol Cell Proteomics. 2008 Jun;7(6):1031-42.	Large scale screening for novel rab effectors reveals unexpected broad Rab binding specificity.
MAP4K2	Eff	8643544	1996	Ren M, Zeng J, De Lemos-Chiarandini C and al.	Proc Natl Acad Sci U S A. 1996 May 14;93(10):5151-5.	In its active form, the GTP-binding protein rab8 interacts with a stress-activated protein kinase.
MICAL1	Eff	18256213	2008	Fukuda M, Kanno E, Ishibashi K and al.	Mol Cell Proteomics. 2008 Jun;7(6):1031-42.	Large scale screening for novel rab effectors reveals unexpected broad Rab binding specificity.
MICALL1	Eff	18256213	2008	Fukuda M, Kanno E, Ishibashi K and al.	Mol Cell Proteomics. 2008 Jun;7(6):1031-42.	Large scale screening for novel rab effectors reveals unexpected broad Rab binding specificity.
MICALL2	Eff	18094055	2008	Yamamura R, Nishimura N, Nakatsuji H and al.	Mol Biol Cell. 2008 Mar;19(3):971-83.	The interaction of JRAB/MICAL-L2 with Rab8 and Rab13 coordinates the assembly of tight junctions and adherens junctions.
MICALL2	Eff	18256213	2008	Fukuda M, Kanno E, Ishibashi K and al.	Mol Cell Proteomics. 2008 Jun;7(6):1031-42.	Large scale screening for novel rab effectors reveals unexpected broad Rab binding specificity.
MYO5B	Eff	17507647	2007	Roland JT, Kenworthy AK, Peranen J and al.	Mol Biol Cell. 2007 Aug;18(8):2828-37.	Myosin Vb interacts with Rab8a on a tubular network containing EHD1 and EHD3.
OCRL	Eff	18256213	2008	Fukuda M, Kanno E, Ishibashi K and al.	Mol Cell Proteomics. 2008 Jun;7(6):1031-42.	Large scale screening for novel rab effectors reveals unexpected broad Rab binding specificity.
ODF2	Eff	17646400	2007	Yoshimura S, Egerer J, Fuchs E and al.	J Cell Biol. 2007 Jul 30;178(3):363-9.	Functional dissection of Rab GTPases involved in primary cilium formation.
OPTN	Eff	15837803	2005	Sahlender DA, Roberts RC, Arden SD and al.	J Cell Biol. 2005 Apr 25;169(2):285-95.	Optineurin links myosin VI to the Golgi complex and is involved in Golgi organization and exocytosis.
OTOF	Eff	18772196	2008	Heidrych P, Zimmermann U, Bress A and al.	Hum Mol Genet. 2008 Dec 1;17(23):3814-21.	Rab8b GTPase, a protein transport regulator, is an interacting partner of otoferlin, defective in a human autosomal recessive deafness form.
PEX5L	Eff	11278749	2001	Chen S, Liang MC, Chia JN and al.	J Biol Chem. 2001 Apr 20;276(16):13209-16.	Rab8b and its interacting partner TRIP8b are involved in regulated secretion in AtT20 cells.
RIMS2	Eff	12578829	2003	Fukuda M.	J Biol Chem. 2003 Apr 25;278(17):15373-80.	Distinct Rab binding specificity of Rim1, Rim2, rabphilin, and Noc2. Identification of a critical determinant of Rab3A/Rab27A recognition by Rim2.
RPH3A	Eff	12578829	2003	Fukuda M.	J Biol Chem. 2003 Apr 25;278(17):15373-80.	Distinct Rab binding specificity of Rim1, Rim2, rabphilin, and Noc2. Identification of a critical determinant of Rab3A/Rab27A recognition by Rim2.
RPH3AL	Eff	12578829	2003	Fukuda M.	J Biol Chem. 2003 Apr 25;278(17):15373-80.	Distinct Rab binding specificity of Rim1, Rim2, rabphilin, and Noc2. Identification of a critical determinant of Rab3A/Rab27A recognition by Rim2.
SMCHD1	Eff	18256213	2008	Fukuda M, Kanno E, Ishibashi K and al.	Mol Cell Proteomics. 2008 Jun;7(6):1031-42.	Large scale screening for novel rab effectors reveals unexpected broad Rab binding specificity.
SYTL1	Eff	17105768	2006	Hattula K, Furuhjelm J, Tikkanen J and al.	J Cell Sci. 2006 Dec 1;119(Pt 23):4866-77.	Characterization of the Rab8-specific membrane traffic route linked to protrusion formation.
SYTL4	Eff	12176990	2002	Fukuda M, Kanno E, Saegusa C and al.	J Biol Chem. 2002 Oct 18;277(42):39673-8.	Slp4-a/granuphilin-a regulates dense-core vesicle exocytosis in PC12 cells.
RAB9A
RAB9B
GCC2	Eff	18946081	2009	Hayes GL, Brown FC, Haas AK and al.	Mol Biol Cell. 2009 Jan;20(1):209-17.	Multiple Rab GTPase binding sites in GCC185 suggest a model for vesicle tethering at the trans-Golgi.
HOOK1	Eff	15471887	2004	Luiro K, Yliannala K, Ahtiainen L and al.	Hum Mol Genet. 2004 Dec 1;13(23):3017-27.	Interconnections of CLN3, Hook1 and Rab proteins link Batten disease to defects in the endocytic pathway.
HPS1	Eff	20048159	2010	Kloer DP, Rojas R, Ivan V and al.	J Biol Chem. 2010 Mar 5;285(10):7794-804.	Assembly of the biogenesis of lysosome-related organelles complex-3 (BLOC-3) and its interaction with Rab9.
HPS4	Eff	20048159	2010	Kloer DP, Rojas R, Ivan V and al.	J Biol Chem. 2010 Mar 5;285(10):7794-804.	Assembly of the biogenesis of lysosome-related organelles complex-3 (BLOC-3) and its interaction with Rab9.
INPP5B	Eff	18256213	2008	Fukuda M, Kanno E, Ishibashi K and al.	Mol Cell Proteomics. 2008 Jun;7(6):1031-42.	Large scale screening for novel rab effectors reveals unexpected broad Rab binding specificity.
NDE1	Eff	18256213	2008	Fukuda M, Kanno E, Ishibashi K and al.	Mol Cell Proteomics. 2008 Jun;7(6):1031-42.	Large scale screening for novel rab effectors reveals unexpected broad Rab binding specificity.
PLEKHM2	Eff	18787122	2008	Jackson LK, Nawabi P, Hentea C and al.	Proc Natl Acad Sci U S A. 2008 Sep 16;105(37):14141-6.	The Salmonella virulence protein SifA is a G protein antagonist.
PLIN3	Eff	16769818	2006	Aivazian D, Serrano RL, Pfeffer S.	J Cell Biol. 2006 Jun 19;173(6):917-26.	TIP47 is a key effector for Rab9 localization.
RABEPK	Eff	9230071	1997	Díaz E, Schimmöller F, Pfeffer SR.	J Cell Biol. 1997 Jul 28;138(2):283-90.	A novel Rab9 effector required for endosome-to-TGN transport.
YWHAQ	Eff	18256213	2008	Fukuda M, Kanno E, Ishibashi K and al.	Mol Cell Proteomics. 2008 Jun;7(6):1031-42.	Large scale screening for novel rab effectors reveals unexpected broad Rab binding specificity.
RAB10
RABIF	GEF	7988552	1994	Burton JL, Burns ME, Gatti E and al.	EMBO J. 1994 Dec 1;13(23):5547-58.	Specific interactions of Mss4 with members of the Rab GTPase subfamily.
EVI5L	GAP	16923123	2006	Itoh T, Satoh M, Kanno E and al.	Genes Cells. 2006 Sep;11(9):1023-37.	Screening for target Rabs of TBC (Tre-2/Bub2/Cdc16) domain-containing proteins based on their Rab-binding activity.
RAB3GAP1	GAP	16923123	2006	Itoh T, Satoh M, Kanno E and al.	Genes Cells. 2006 Sep;11(9):1023-37.	Screening for target Rabs of TBC (Tre-2/Bub2/Cdc16) domain-containing proteins based on their Rab-binding activity.
TBC1D4	GAP	15971998	2005	Mîinea CP, Sano H, Kane S and al.	Biochem J. 2005 Oct 1;391(Pt 1):87-93.	AS160, the Akt substrate regulating GLUT4 translocation, has a functional Rab GTPase-activating protein domain.
EVI5	Eff	18256213	2008	Fukuda M, Kanno E, Ishibashi K and al.	Mol Cell Proteomics. 2008 Jun;7(6):1031-42.	Large scale screening for novel rab effectors reveals unexpected broad Rab binding specificity.
MICAL1	Eff	18256213	2008	Fukuda M, Kanno E, Ishibashi K and al.	Mol Cell Proteomics. 2008 Jun;7(6):1031-42.	Large scale screening for novel rab effectors reveals unexpected broad Rab binding specificity.
MICALL1	Eff	18256213	2008	Fukuda M, Kanno E, Ishibashi K and al.	Mol Cell Proteomics. 2008 Jun;7(6):1031-42.	Large scale screening for novel rab effectors reveals unexpected broad Rab binding specificity.
MICALL2	Eff	18256213	2008	Fukuda M, Kanno E, Ishibashi K and al.	Mol Cell Proteomics. 2008 Jun;7(6):1031-42.	Large scale screening for novel rab effectors reveals unexpected broad Rab binding specificity.
MYO5A	Eff	19008234	2009	Roland JT, Lapierre LA, Goldenring JR.	J Biol Chem. 2009 Jan 9;284(2):1213-23.	Alternative splicing in class V myosins determines association with Rab10.
MYO5B	Eff	19008234	2009	Roland JT, Lapierre LA, Goldenring JR.	J Biol Chem. 2009 Jan 9;284(2):1213-23.	Alternative splicing in class V myosins determines association with Rab10.
MYO5C	Eff	19008234	2009	Roland JT, Lapierre LA, Goldenring JR.	J Biol Chem. 2009 Jan 9;284(2):1213-23.	Alternative splicing in class V myosins determines association with Rab10.
RIMS1	Eff	12578829	2003	Fukuda M.	J Biol Chem. 2003 Apr 25;278(17):15373-80.	Distinct Rab binding specificity of Rim1, Rim2, rabphilin, and Noc2. Identification of a critical determinant of Rab3A/Rab27A recognition by Rim2.
SMCHD1	Eff	18256213	2008	Fukuda M, Kanno E, Ishibashi K and al.	Mol Cell Proteomics. 2008 Jun;7(6):1031-42.	Large scale screening for novel rab effectors reveals unexpected broad Rab binding specificity.
RAB11A
RAB11B
EVI5	GAP	17099728	2007	Dabbeekeh JT, Faitar SL, Dufresne CP and al.	Oncogene. 2007 Apr 26;26(19):2804-8.	The EVI5 TBC domain provides the GTPase-activating protein motif for RAB11.
PIK3R1	GAP	15377662	2004	Chamberlain MD, Berry TR, Pastor MC and al.	J Biol Chem. 2004 Nov 19;279(47):48607-14.	The p85alpha subunit of phosphatidylinositol 3'-kinase binds to and stimulates the GTPase activity of Rab proteins.
TBC1D15	GAP	16055087	2005	Zhang XM, Walsh B, Mitchell CA and al.	Biochem Biophys Res Commun. 2005 Sep 16;335(1):154-61.	TBC domain family, member 15 is a novel mammalian Rab GTPase-activating protein with substrate preference for Rab7.
ADRB2	Eff	18983266	2009	Parent A, Hamelin E, Germain P and al.	Biochem J. 2009 Feb 15;418(1):163-72.	Rab11 regulates the recycling of the beta2-adrenergic receptor through a direct interaction.
AKAP10	Eff	19797056	2009	Eggers CT, Schafer JC, Goldenring JR and al.	J Biol Chem. 2009 Nov 20;284(47):32869-80.	D-AKAP2 interacts with Rab4 and Rab11 through its RGS domains and regulates transferrin receptor recycling.
ARHGAP1	Eff	16380373	2006	Sirokmány G, Szidonya L, Káldi K and al.	J Biol Chem. 2006 Mar 3;281(9):6096-105.	Sec14 homology domain targets p50RhoGAP to endosomes and provides a link between Rab and Rho GTPases.
DENND5A	Eff	17725553	2007	Miserey-Lenkei S, Waharte F, Boulet A and al.	Traffic. 2007 Oct;8(10):1385-403.	Rab6-interacting protein 1 links Rab6 and Rab11 function.
EXOC6	Eff	15292201	2004	Zhang XM, Ellis S, Sriratana A and al.	J Biol Chem. 2004 Oct 8;279(41):43027-34.	Sec15 is an effector for the Rab11 GTPase in mammalian cells.
GNB1	Eff	18701709	2008	García-Regalado A, Guzmán-Hernández ML, Ramírez-Rangel I and al.	Mol Biol Cell. 2008 Oct;19(10):4188-200.	G protein-coupled receptor-promoted trafficking of Gbeta1gamma2 leads to AKT activation at endosomes via a mechanism mediated by Gbeta1gamma2-Rab11a interaction.
GNG2	Eff	18701709	2008	García-Regalado A, Guzmán-Hernández ML, Ramírez-Rangel I and al.	Mol Biol Cell. 2008 Oct;19(10):4188-200.	G protein-coupled receptor-promoted trafficking of Gbeta1gamma2 leads to AKT activation at endosomes via a mechanism mediated by Gbeta1gamma2-Rab11a interaction.
HOOK1	Eff	15471887	2004	Luiro K, Yliannala K, Ahtiainen L and al.	Hum Mol Genet. 2004 Dec 1;13(23):3017-27.	Interconnections of CLN3, Hook1 and Rab proteins link Batten disease to defects in the endocytic pathway.
MYO5A	Eff	19008234	2009	Roland JT, Lapierre LA, Goldenring JR.	J Biol Chem. 2009 Jan 9;284(2):1213-23.	Alternative splicing in class V myosins determines association with Rab10.
MYO5B	Eff	19008234	2009	Roland JT, Lapierre LA, Goldenring JR.	J Biol Chem. 2009 Jan 9;284(2):1213-23.	Alternative splicing in class V myosins determines association with Rab10.
PI4KB	Eff	14767056	2004	de Graaf P, Zwart WT, van Dijken RA and al.	Mol Biol Cell. 2004 Apr;15(4):2038-47.	Phosphatidylinositol 4-kinasebeta is critical for functional association of rab11 with the Golgi complex.
PRKG2	Eff	18656450	2008	Yuasa K, Yamagami S, Nagahama M and al.	Biochem Biophys Res Commun. 2008 Sep 26;374(3):522-6.	Trafficking of cGMP-dependent protein kinase II via interaction with Rab11.
PSEN1	Eff	10369872	1999	Dumanchin C, Czech C, Campion D and al.	Hum Mol Genet. 1999 Jul;8(7):1263-9.	Presenilins interact with Rab11, a small GTPase involved in the regulation of vesicular transport.
PSEN2	Eff	10369872	1999	Dumanchin C, Czech C, Campion D and al.	Hum Mol Genet. 1999 Jul;8(7):1263-9.	Presenilins interact with Rab11, a small GTPase involved in the regulation of vesicular transport.
PTGIR	Eff	18832025	2008	Wikström K, Reid HM, Hill M and al.	Cell Signal. 2008 Dec;20(12):2332-46.	Recycling of the human prostacyclin receptor is regulated through a direct interaction with Rab11a GTPase.
RAB11FIP1	Eff	11495908	2001	Hales CM, Griner R, Hobdy-Henderson KC and al.	J Biol Chem. 2001 Oct 19;276(42):39067-75.	Identification and characterization of a family of Rab11-interacting proteins.
RAB11FIP2	Eff	11495908	2001	Hales CM, Griner R, Hobdy-Henderson KC and al.	J Biol Chem. 2001 Oct 19;276(42):39067-75.	Identification and characterization of a family of Rab11-interacting proteins.
RAB11FIP3	Eff	11495908	2001	Hales CM, Griner R, Hobdy-Henderson KC and al.	J Biol Chem. 2001 Oct 19;276(42):39067-75.	Identification and characterization of a family of Rab11-interacting proteins.
RAB11FIP4	Eff	12470645	2002	Wallace DM, Lindsay AJ, Hendrick AG and al.	Biochem Biophys Res Commun. 2002 Dec 20;299(5):770-9.	Rab11-FIP4 interacts with Rab11 in a GTP-dependent manner and its overexpression condenses the Rab11 positive compartment in HeLa cells.
RAB11FIP5	Eff	11495908	2001	Hales CM, Griner R, Hobdy-Henderson KC and al.	J Biol Chem. 2001 Oct 19;276(42):39067-75.	Identification and characterization of a family of Rab11-interacting proteins.
RAB11FIP5	Eff	11163216	2000	Prekeris R, Klumperman J, Scheller RH.	Mol Cell. 2000 Dec;6(6):1437-48.	A Rab11/Rip11 protein complex regulates apical membrane trafficking via recycling endosomes.
RAB3IP	Eff	18256213	2008	Fukuda M, Kanno E, Ishibashi K and al.	Mol Cell Proteomics. 2008 Jun;7(6):1031-42.	Large scale screening for novel rab effectors reveals unexpected broad Rab binding specificity.
SMCHD1	Eff	18256213	2008	Fukuda M, Kanno E, Ishibashi K and al.	Mol Cell Proteomics. 2008 Jun;7(6):1031-42.	Large scale screening for novel rab effectors reveals unexpected broad Rab binding specificity.
TBXA2R	Eff	16126723	2005	Hamelin E, Thériault C, Laroche G and al.	J Biol Chem. 2005 Oct 28;280(43):36195-205.	The intracellular trafficking of the G protein-coupled receptor TPbeta depends on a direct interaction with Rab11.
TRPV5	Eff	16354700	2006	van de Graaf SF, Chang Q, Mensenkamp AR and al.	Mol Cell Biol. 2006 Jan;26(1):303-12.	Direct interaction with Rab11a targets the epithelial Ca2+ channels TRPV5 and TRPV6 to the plasma membrane.
TRPV6	Eff	16354700	2006	van de Graaf SF, Chang Q, Mensenkamp AR and al.	Mol Cell Biol. 2006 Jan;26(1):303-12.	Direct interaction with Rab11a targets the epithelial Ca2+ channels TRPV5 and TRPV6 to the plasma membrane.
VIPAR	Eff	20190753	2010	Cullinane AR, Straatman-Iwanowska A, Zaucker A, Wakabayashi Y and al.	Nat Genet. 2010 Apr;42(4):303-12.	Mutations in VIPAR cause an arthrogryposis, renal dysfunction and cholestasis syndrome phenotype with defects in epithelial polarization.
VPS33B	Eff	20190753	2010	Cullinane AR, Straatman-Iwanowska A, Zaucker A, Wakabayashi Y and al.	Nat Genet. 2010 Apr;42(4):303-12.	Mutations in VIPAR cause an arthrogryposis, renal dysfunction and cholestasis syndrome phenotype with defects in epithelial polarization.
WDR44	Eff	10077598	1999	Zeng J, Ren M, Gravotta D, De Lemos-Chiarandini C and al.	Proc Natl Acad Sci U S A. 1999 Mar 16;96(6):2840-5.	Identification of a putative effector protein for rab11 that participates in transferrin recycling.
ZFYVE27	Eff	19289470	2009	Saita S, Shirane M, Natume T and al.	J Biol Chem. 2009 May 15;284(20):13766-77.	Promotion of neurite extension by protrudin requires its interaction with vesicle-associated membrane protein-associated protein.
RAB12
SMCHD1	Eff	18256213	2008	Fukuda M, Kanno E, Ishibashi K and al.	Mol Cell Proteomics. 2008 Jun;7(6):1031-42.	Large scale screening for novel rab effectors reveals unexpected broad Rab binding specificity.
RAB13
ESPN	Eff	19074001	2009	Mruk DD, Lau AS.	Biol Reprod. 2009 Mar;80(3):590-601.	RAB13 participates in ectoplasmic specialization dynamics in the rat testis.
INPP5B	Eff	18256213	2008	Fukuda M, Kanno E, Ishibashi K and al.	Mol Cell Proteomics. 2008 Jun;7(6):1031-42.	Large scale screening for novel rab effectors reveals unexpected broad Rab binding specificity.
MICAL1	Eff	18256213	2008	Fukuda M, Kanno E, Ishibashi K and al.	Mol Cell Proteomics. 2008 Jun;7(6):1031-42.	Large scale screening for novel rab effectors reveals unexpected broad Rab binding specificity.
MICALL1	Eff	18256213	2008	Fukuda M, Kanno E, Ishibashi K and al.	Mol Cell Proteomics. 2008 Jun;7(6):1031-42.	Large scale screening for novel rab effectors reveals unexpected broad Rab binding specificity.
MICALL2	Eff	16525024	2006	Terai T, Nishimura N, Kanda I and al.	Mol Biol Cell. 2006 May;17(5):2465-75.	JRAB/MICAL-L2 is a junctional Rab13-binding protein mediating the endocytic recycling of occludin.
OCRL	Eff	18256213	2008	Fukuda M, Kanno E, Ishibashi K and al.	Mol Cell Proteomics. 2008 Jun;7(6):1031-42.	Large scale screening for novel rab effectors reveals unexpected broad Rab binding specificity.
PDE6D	Eff	9712853	1998	Marzesco AM, Galli T, Louvard D and al.	J Biol Chem. 1998 Aug 28;273(35):22340-5.	The rod cGMP phosphodiesterase delta subunit dissociates the small GTPase Rab13 from membranes.
PRKACA	Eff	16473634	2005	Zahraoui A.	Methods Enzymol. 2005;403:723-32.	Properties of Rab13 interaction with protein kinase A.
RABGAP1L	Eff	16923123	2006	Itoh T, Satoh M, Kanno E and al.	Genes Cells. 2006 Sep;11(9):1023-37.	Screening for target Rabs of TBC (Tre-2/Bub2/Cdc16) domain-containing proteins based on their Rab-binding activity.
VCL	Eff	19074001	2009	Mruk DD, Lau AS.	Biol Reprod. 2009 Mar;80(3):590-601.	RAB13 participates in ectoplasmic specialization dynamics in the rat testis.
		PMID	Year	Authors	Journal	Title
RAB14
TBC1D4	GAP	15971998	2005	Mîinea CP, Sano H, Kane S and al.	Biochem J. 2005 Oct 1;391(Pt 1):87-93.	AS160, the Akt substrate regulating GLUT4 translocation, has a functional Rab GTPase-activating protein domain.
ABCB1	Eff	20209493	2010	Ferrándiz-Huertas C, Fernández-Carvajal A, Ferrer-Montiel A	Int J Cancer. 2010 Mar 5.	RAB4 interacts with the human P-glycoprotein and modulates its surface expression in multidrug resistant K562 cells.
AKAP10	Eff	18256213	2008	Fukuda M, Kanno E, Ishibashi K and al.	Mol Cell Proteomics. 2008 Jun;7(6):1031-42.	Large scale screening for novel rab effectors reveals unexpected broad Rab binding specificity.
RAB11FIP1	Eff	19702578	2009	Kelly EE, Horgan CP, Adams C and al.	Biol Cell. 2009 Oct 12;102(1):51-62.	Class I Rab11-family interacting proteins are binding targets for the Rab14 GTPase.
RAB11FIP2	Eff	19702578	2009	Kelly EE, Horgan CP, Adams C and al.	Biol Cell. 2009 Oct 12;102(1):51-62.	Class I Rab11-family interacting proteins are binding targets for the Rab14 GTPase.
RAB11FIP5	Eff	19702578	2009	Kelly EE, Horgan CP, Adams C and al.	Biol Cell. 2009 Oct 12;102(1):51-62.	Class I Rab11-family interacting proteins are binding targets for the Rab14 GTPase.
RAB15
GCC2	Eff	18946081	2009	Hayes GL, Brown FC, Haas AK and al.	Mol Biol Cell. 2009 Jan;20(1):209-17.	Multiple Rab GTPase binding sites in GCC185 suggest a model for vesicle tethering at the trans-Golgi.
MICAL1	Eff	18256213	2008	Fukuda M, Kanno E, Ishibashi K and al.	Mol Cell Proteomics. 2008 Jun;7(6):1031-42.	Large scale screening for novel rab effectors reveals unexpected broad Rab binding specificity.
MICALL1	Eff	18256213	2008	Fukuda M, Kanno E, Ishibashi K and al.	Mol Cell Proteomics. 2008 Jun;7(6):1031-42.	Large scale screening for novel rab effectors reveals unexpected broad Rab binding specificity.
MICALL2	Eff	18256213	2008	Fukuda M, Kanno E, Ishibashi K and al.	Mol Cell Proteomics. 2008 Jun;7(6):1031-42.	Large scale screening for novel rab effectors reveals unexpected broad Rab binding specificity.
OSGIN2	Eff	18256213	2008	Fukuda M, Kanno E, Ishibashi K and al.	Mol Cell Proteomics. 2008 Jun;7(6):1031-42.	Large scale screening for novel rab effectors reveals unexpected broad Rab binding specificity.
RABIF	Eff	12105226	2002	Strick DJ, Francescutti DM, Zhao Y and al.	J Biol Chem. 2002 Sep 6;277(36):32722-9.	Mammalian suppressor of Sec4 modulates the inhibitory effect of Rab15 during early endocytosis.
REP15	Eff	16195351	2005	Strick DJ, Elferink LA.	Mol Biol Cell. 2005 Dec;16(12):5699-709.	Rab15 effector protein: a novel protein for receptor recycling from the endocytic recycling compartment.
RAB17
TBC1D7	GAP	17646400	2007	Yoshimura S, Egerer J, Fuchs E and al.	J Cell Biol. 2007 Jul 30;178(3):363-9.	Functional dissection of Rab GTPases involved in primary cilium formation.
RABAC1	Eff	10329441	1999	Bucci C, Chiariello M, Lattero D and al.	Biochem Biophys Res Commun. 1999 May 19;258(3):657-62.	Interaction cloning and characterization of the cDNA encoding the human prenylated rab acceptor (PRA1).
RAB18
RAB19
AKAP10	Eff	18256213	2008	Fukuda M, Kanno E, Ishibashi K and al.	Mol Cell Proteomics. 2008 Jun;7(6):1031-42.	Large scale screening for novel rab effectors reveals unexpected broad Rab binding specificity.
OSGIN2	Eff	18256213	2008	Fukuda M, Kanno E, Ishibashi K and al.	Mol Cell Proteomics. 2008 Jun;7(6):1031-42.	Large scale screening for novel rab effectors reveals unexpected broad Rab binding specificity.
WDR38	Eff	18256213	2008	Fukuda M, Kanno E, Ishibashi K and al.	Mol Cell Proteomics. 2008 Jun;7(6):1031-42.	Large scale screening for novel rab effectors reveals unexpected broad Rab binding specificity.
RAB20
INPP5E	Eff	18256213	2008	Fukuda M, Kanno E, Ishibashi K and al.	Mol Cell Proteomics. 2008 Jun;7(6):1031-42.	Large scale screening for novel rab effectors reveals unexpected broad Rab binding specificity.
RAB21
ANKRD27	GEF	16525121	2006	Zhang X, He X, Fu XY and al.	J Cell Sci. 2006 Mar 15;119(Pt 6):1053-62.	Varp is a Rab21 guanine nucleotide exchange factor and regulates endosome dynamics.
RABGEF1	GEF	17450153	2007	Delprato A, Lambright DG.	Nat Struct Mol Biol. 2007 May;14(5):406-12.	Structural basis for Rab GTPase activation by VPS9 domain exchange factors.
TBC1D17	GAP	17562788	2007	Fuchs E, Haas AK, Spooner RA and al.	J Cell Biol. 2007 Jun 18;177(6):1133-43.	Specific Rab GTPase-activating proteins define the Shiga toxin and epidermal growth factor uptake pathways.
RAB22A
RABGEF1	GEF	17450153	2007	Delprato A, Lambright DG.	Nat Struct Mol Biol. 2007 May;14(5):406-12.	Structural basis for Rab GTPase activation by VPS9 domain exchange factors.
RAB3GAP1	GAP	16923123	2006	Itoh T, Satoh M, Kanno E and al.	Genes Cells. 2006 Sep;11(9):1023-37.	Screening for target Rabs of TBC (Tre-2/Bub2/Cdc16) domain-containing proteins based on their Rab-binding activity.
RABGAP1L	GAP	16923123	2006	Itoh T, Satoh M, Kanno E and al.	Genes Cells. 2006 Sep;11(9):1023-37.	Screening for target Rabs of TBC (Tre-2/Bub2/Cdc16) domain-containing proteins based on their Rab-binding activity.
EEA1	Eff	11870209	2002	Kauppi M, Simonsen A, Bremnes B and al.	J Cell Sci. 2002 Mar 1;115(Pt 5):899-911.	The small GTPase Rab22 interacts with EEA1 and controls endosomal membrane trafficking.
RABAC1	Eff	10329441	1999	Bucci C, Chiariello M, Lattero D and al.	Biochem Biophys Res Commun. 1999 May 19;258(3):657-62.	Interaction cloning and characterization of the cDNA encoding the human prenylated rab acceptor (PRA1).
RAD51	Eff	9192668	1997	Mizuta R, LaSalle JM, Cheng HL and al.	Proc Natl Acad Sci U S A. 1997 Jun 24;94(13):6927-32.	RAB22 and RAB163/mouse BRCA2: proteins that specifically interact with the RAD51 protein.
TBC1D2B	Eff	20070612	2010	Kanno E, Ishibashi K, Kobayashi H and al.	Traffic. 2010 Apr;11(4):491-507.	Comprehensive screening for novel rab-binding proteins by GST pull-down assay using 60 different mammalian Rabs.
ZFYVE20	Eff	20070612	2010	Kanno E, Ishibashi K, Kobayashi H and al.	Traffic. 2010 Apr;11(4):491-507.	Comprehensive screening for novel rab-binding proteins by GST pull-down assay using 60 different mammalian Rabs.
RAB23
EVI5L	GAP	17646400	2007	Yoshimura S, Egerer J, Fuchs E and al.	J Cell Biol. 2007 Jul 30;178(3):363-9.	Functional dissection of Rab GTPases involved in primary cilium formation.
RAB24
CTBP1	Eff	18256213	2008	Fukuda M, Kanno E, Ishibashi K and al.	Mol Cell Proteomics. 2008 Jun;7(6):1031-42.	Large scale screening for novel rab effectors reveals unexpected broad Rab binding specificity.
SNAP29	Eff	19170188	2009	Schardt A, Brinkmann BG, Mitkovski M and al.	J Neurosci Res. 2009 Nov 15;87(15):3465-79.	The SNARE protein SNAP-29 interacts with the GTPase Rab3A: Implications for membrane trafficking in myelinating glia.
RAB25
ITGA5	Eff	17925226	2007	Caswell PT, Spence HJ, Parsons M and al.	Dev Cell. 2007 Oct;13(4):496-510.	Rab25 associates with alpha5beta1 integrin to promote invasive migration in 3D microenvironments.
ITGB1	Eff	17925226	2007	Caswell PT, Spence HJ, Parsons M and al.	Dev Cell. 2007 Oct;13(4):496-510.	Rab25 associates with alpha5beta1 integrin to promote invasive migration in 3D microenvironments.
RAB11FIP1	Eff	11495908	2001	Hales CM, Griner R, Hobdy-Henderson KC and al.	J Biol Chem. 2001 Oct 19;276(42):39067-75.	Identification and characterization of a family of Rab11-interacting proteins.
RAB11FIP2	Eff	11495908	2001	Hales CM, Griner R, Hobdy-Henderson KC and al.	J Biol Chem. 2001 Oct 19;276(42):39067-75.	Identification and characterization of a family of Rab11-interacting proteins.
RAB11FIP3	Eff	11495908	2001	Hales CM, Griner R, Hobdy-Henderson KC and al.	J Biol Chem. 2001 Oct 19;276(42):39067-75.	Identification and characterization of a family of Rab11-interacting proteins.
RAB11FIP5	Eff	11495908	2001	Hales CM, Griner R, Hobdy-Henderson KC and al.	J Biol Chem. 2001 Oct 19;276(42):39067-75.	Identification and characterization of a family of Rab11-interacting proteins.
SMCHD1	Eff	18256213	2008	Fukuda M, Kanno E, Ishibashi K and al.	Mol Cell Proteomics. 2008 Jun;7(6):1031-42.	Large scale screening for novel rab effectors reveals unexpected broad Rab binding specificity.
RAB26
RIMS1	Eff	12578829	2003	Fukuda M.	J Biol Chem. 2003 Apr 25;278(17):15373-80.	Distinct Rab binding specificity of Rim1, Rim2, rabphilin, and Noc2. Identification of a critical determinant of Rab3A/Rab27A recognition by Rim2.
RAB27A
RAB27B
MADD	GEF	18559336	2008	Figueiredo AC, Wasmeier C, Tarafder AK and al.	J Biol Chem. 2008 Aug 22;283(34):23209-16.	Rab3GEP is the non-redundant guanine nucleotide exchange factor for Rab27a in melanocytes.
TBC1D10A	GAP	16923811	2006	Itoh T, Fukuda M.	J Biol Chem. 2006 Oct 20;281(42):31823-31.	Identification of EPI64 as a GTPase-activating protein specific for Rab27A.
EXPH5	Eff	11773082	2002	Kuroda TS, Fukuda M, Ariga H and al.	J Biol Chem. 2002 Mar 15;277(11):9212-8.	The Slp homology domain of synaptotagmin-like proteins 1-4 and Slac2 functions as a novel Rab27A binding domain.
GCC2	Eff	18946081	2009	Hayes GL, Brown FC, Haas AK and al.	Mol Biol Cell. 2009 Jan;20(1):209-17.	Multiple Rab GTPase binding sites in GCC185 suggest a model for vesicle tethering at the trans-Golgi.
MLPH	Eff	11773082	2002	Kuroda TS, Fukuda M, Ariga H and al.	J Biol Chem. 2002 Mar 15;277(11):9212-8.	The Slp homology domain of synaptotagmin-like proteins 1-4 and Slac2 functions as a novel Rab27A binding domain.
MLPH	Eff	12578829	2003	Fukuda M.	J Biol Chem. 2003 Apr 25;278(17):15373-80.	Distinct Rab binding specificity of Rim1, Rim2, rabphilin, and Noc2. Identification of a critical determinant of Rab3A/Rab27A recognition by Rim2.
MYRIP	Eff	12221080	2002	Fukuda M, Kuroda TS.	J Biol Chem. 2002 Nov 8;277(45):43096-103.	Slac2-c (synaptotagmin-like protein homologue lacking C2 domains-c), a novel linker protein that interacts with Rab27, myosin Va/VIIa, and actin.
RPH3A	Eff	12578829	2003	Fukuda M.	J Biol Chem. 2003 Apr 25;278(17):15373-80.	Distinct Rab binding specificity of Rim1, Rim2, rabphilin, and Noc2. Identification of a critical determinant of Rab3A/Rab27A recognition by Rim2.
RPH3AL	Eff	12578829	2003	Fukuda M.	J Biol Chem. 2003 Apr 25;278(17):15373-80.	Distinct Rab binding specificity of Rim1, Rim2, rabphilin, and Noc2. Identification of a critical determinant of Rab3A/Rab27A recognition by Rim2.
SYTL1	Eff	11773082	2002	Kuroda TS, Fukuda M, Ariga H and al.	J Biol Chem. 2002 Mar 15;277(11):9212-8.	The Slp homology domain of synaptotagmin-like proteins 1-4 and Slac2 functions as a novel Rab27A binding domain.
SYTL1	Eff	18477466	2008	Saegusa C, Kanno E, Itohara S et al.	Arch Biochem Biophys. 2008 Jul 1;475(1):87-92.	Expression of Rab27B-binding protein Slp1 in pancreatic acinar cells and its involvement in amylase secretion.
SYTL2	Eff	11773082	2002	Kuroda TS, Fukuda M, Ariga H and al.	J Biol Chem. 2002 Mar 15;277(11):9212-8.	The Slp homology domain of synaptotagmin-like proteins 1-4 and Slac2 functions as a novel Rab27A binding domain.
SYTL3	Eff	11773082	2002	Kuroda TS, Fukuda M, Ariga H and al.	J Biol Chem. 2002 Mar 15;277(11):9212-8.	The Slp homology domain of synaptotagmin-like proteins 1-4 and Slac2 functions as a novel Rab27A binding domain.
SYTL4	Eff	12176990	2002	Fukuda M, Kanno E, Saegusa C and al.	J Biol Chem. 2002 Oct 18;277(42):39673-8.	Slp4-a/granuphilin-a regulates dense-core vesicle exocytosis in PC12 cells.
SYTL5	Eff	12051743	2002	Kuroda TS, Fukuda M, Ariga H and al.	Biochem Biophys Res Commun. 2002 May 10;293(3):899-906.	Synaptotagmin-like protein 5: a novel Rab27A effector with C-terminal tandem C2 domains.
UNC13D	Eff	14699162	2004	Shirakawa R, Higashi T, Tabuchi A and al.	J Biol Chem. 2004 Mar 12;279(11):10730-7.	Munc13-4 is a GTP-Rab27-binding protein regulating dense core granule secretion in platelets.
RAB28
RAB30
COG4	Eff	18256213	2008	Fukuda M, Kanno E, Ishibashi K and al.	Mol Cell Proteomics. 2008 Jun;7(6):1031-42.	Large scale screening for novel rab effectors reveals unexpected broad Rab binding specificity.
GCC2	Eff	18946081	2009	Hayes GL, Brown FC, Haas AK and al.	Mol Biol Cell. 2009 Jan;20(1):209-17.	Multiple Rab GTPase binding sites in GCC185 suggest a model for vesicle tethering at the trans-Golgi.
GOLGA4	Eff	18256213	2008	Fukuda M, Kanno E, Ishibashi K and al.	Mol Cell Proteomics. 2008 Jun;7(6):1031-42.	Large scale screening for novel rab effectors reveals unexpected broad Rab binding specificity.
RAB31
GAPVD1	GEF	17189207	2007	Lodhi IJ, Chiang SH, Chang L and al.	Cell Metab. 2007 Jan;5(1):59-72.	Gapex-5, a Rab31 guanine nucleotide exchange factor that regulates Glut4 trafficking in adipocytes.
INPP5B	Eff	18256213	2008	Fukuda M, Kanno E, Ishibashi K and al.	Mol Cell Proteomics. 2008 Jun;7(6):1031-42.	Large scale screening for novel rab effectors reveals unexpected broad Rab binding specificity.
OCRL	Eff	19795375	2010	Rodriguez-Gabin AG, Ortiz E, Demoliner K and al.	J Neurosci Res. 2010 Feb 15;88(3):589-604.	Interaction of Rab31 and OCRL-1 in oligodendrocytes: its role in transport of mannose 6-phosphate receptors.
TBC1D2B	Eff	20070612	2010	Kanno E, Ishibashi K, Kobayashi H and al.	Traffic. 2010 Apr;11(4):491-507.	Comprehensive screening for novel rab-binding proteins by GST pull-down assay using 60 different mammalian Rabs.
RAB32
ANKRD27	Eff	19403694	2009	Tamura K, Ohbayashi N, Maruta Y and al.	Mol Biol Cell. 2009 Jun;20(12):2900-8.	Varp is a novel Rab32/38-binding protein that regulates Tyrp1 trafficking in melanocytes.
PRKAR2A	Eff	12186851	2002	Alto NM, Soderling J, Scott JD.	J Cell Biol. 2002 Aug 19;158(4):659-68.	Rab32 is an A-kinase anchoring protein and participates in mitochondrial dynamics.
RAB33A
RAB33B
ATG12	Eff	20070612	2010	Kanno E, Ishibashi K, Kobayashi H and al.	Traffic. 2010 Apr;11(4):491-507.	Comprehensive screening for novel rab-binding proteins by GST pull-down assay using 60 different mammalian Rabs.
ATG16L1	Eff	18670194	2008	Fukuda M, Itoh T.	Autophagy. 2008 Aug 16;4(6):824-6.	Direct link between Atg protein and small GTPase Rab: Atg16L functions as a potential Rab33 effector in mammals.
ATG5	Eff	20070612	2010	Kanno E, Ishibashi K, Kobayashi H and al.	Traffic. 2010 Apr;11(4):491-507.	Comprehensive screening for novel rab-binding proteins by GST pull-down assay using 60 different mammalian Rabs.
GCC2	Eff	18946081	2009	Hayes GL, Brown FC, Haas AK and al.	Mol Biol Cell. 2009 Jan;20(1):209-17.	Multiple Rab GTPase binding sites in GCC185 suggest a model for vesicle tethering at the trans-Golgi.
GOLGA2	Eff	11718716	2001	Valsdottir R, Hashimoto H, Ashman K and al.	FEBS Lett. 2001 Nov 16;508(2):201-9.	Identification of rabaptin-5, rabex-5, and GM130 as putative effectors of rab33b, a regulator of retrograde traffic between the Golgi apparatus and ER.
RABEP1	Eff	11718716	2001	Valsdottir R, Hashimoto H, Ashman K and al.	FEBS Lett. 2001 Nov 16;508(2):201-9.	Identification of rabaptin-5, rabex-5, and GM130 as putative effectors of rab33b, a regulator of retrograde traffic between the Golgi apparatus and ER.
RABGEF1	Eff	11718716	2001	Valsdottir R, Hashimoto H, Ashman K and al.	FEBS Lett. 2001 Nov 16;508(2):201-9.	Identification of rabaptin-5, rabex-5, and GM130 as putative effectors of rab33b, a regulator of retrograde traffic between the Golgi apparatus and ER.
USP6	Eff	16923123	2006	Itoh T, Satoh M, Kanno E and al.	Genes Cells. 2006 Sep;11(9):1023-37.	Screening for target Rabs of TBC (Tre-2/Bub2/Cdc16) domain-containing proteins based on their Rab-binding activity.
		PMID	Year	Authors	Journal	Title
RAB34
RABGAP1L	GAP	16923123	2006	Itoh T, Satoh M, Kanno E and al.	Genes Cells. 2006 Sep;11(9):1023-37.	Screening for target Rabs of TBC (Tre-2/Bub2/Cdc16) domain-containing proteins based on their Rab-binding activity.
RILP	Eff	12475955	2002	Wang T, Hong W.	Mol Biol Cell. 2002 Dec;13(12):4317-32.	Interorganellar regulation of lysosome positioning by the Golgi apparatus through Rab34 interaction with Rab-interacting lysosomal protein.
UNC13B	Eff	16138900	2005	Speight P, Silverman M.	Traffic. 2005 Oct;6(10):858-65.	Diacylglycerol-activated Hmunc13 serves as an effector of the GTPase Rab34.
RAB35
DENND1A	GEF	20159556	2010	Allaire PD, Marat AL, Dall'Armi C and al.	Mol Cell. 2010 Feb 12;37(3):370-82.	The Connecdenn DENN domain: a GEF for Rab35 mediating cargo-specific exit from early endosomes.
DENND1B	GEF	20154091	2010	Marat AL, McPherson PS.	J Biol Chem. 2010 Apr 2;285(14):10627-37.	The connecdenn family, Rab35 guanine nucleotide exchange factors interfacing with the clathrin machinery.
DENND1C	GEF	20154091	2010	Marat AL, McPherson PS.	J Biol Chem. 2010 Apr 2;285(14):10627-37.	The connecdenn family, Rab35 guanine nucleotide exchange factors interfacing with the clathrin machinery.
TBC1D10C	GAP	18450757	2008	Patino-Lopez G, Dong X, Ben-Aissa K and al.	J Biol Chem. 2008 Jun 27;283(26):18323-30.	Rab35 and its GAP EPI64C in T cells regulate receptor recycling and immunological synapse formation.
ACAP2	Eff	20070612	2010	Kanno E, Ishibashi K, Kobayashi H and al.	Traffic. 2010 Apr;11(4):491-507.	Comprehensive screening for novel rab-binding proteins by GST pull-down assay using 60 different mammalian Rabs.
GCC2	Eff	18946081	2009	Hayes GL, Brown FC, Haas AK and al.	Mol Biol Cell. 2009 Jan;20(1):209-17.	Multiple Rab GTPase binding sites in GCC185 suggest a model for vesicle tethering at the trans-Golgi.
MICAL1	Eff	18256213	2008	Fukuda M, Kanno E, Ishibashi K and al.	Mol Cell Proteomics. 2008 Jun;7(6):1031-42.	Large scale screening for novel rab effectors reveals unexpected broad Rab binding specificity.
MICALL1	Eff	18256213	2008	Fukuda M, Kanno E, Ishibashi K and al.	Mol Cell Proteomics. 2008 Jun;7(6):1031-42.	Large scale screening for novel rab effectors reveals unexpected broad Rab binding specificity.
OCRL	Eff	18256213	2008	Fukuda M, Kanno E, Ishibashi K and al.	Mol Cell Proteomics. 2008 Jun;7(6):1031-42.	Large scale screening for novel rab effectors reveals unexpected broad Rab binding specificity.
RAB36
RABGAP1	GAP	20070612	2010	Kanno E, Ishibashi K, Kobayashi H and al.	Traffic. 2010 Apr;11(4):491-507.	Comprehensive screening for novel rab-binding proteins by GST pull-down assay using 60 different mammalian Rabs.
GCC2	Eff	18946081	2009	Hayes GL, Brown FC, Haas AK and al.	Mol Biol Cell. 2009 Jan;20(1):209-17.	Multiple Rab GTPase binding sites in GCC185 suggest a model for vesicle tethering at the trans-Golgi.
LEPRE1	Eff	20070612	2010	Kanno E, Ishibashi K, Kobayashi H and al.	Traffic. 2010 Apr;11(4):491-507.	Comprehensive screening for novel rab-binding proteins by GST pull-down assay using 60 different mammalian Rabs.
MICAL1	Eff	18256213	2008	Fukuda M, Kanno E, Ishibashi K and al.	Mol Cell Proteomics. 2008 Jun;7(6):1031-42.	Large scale screening for novel rab effectors reveals unexpected broad Rab binding specificity.
RABGAP1L	Eff	16923123	2006	Itoh T, Satoh M, Kanno E and al.	Genes Cells. 2006 Sep;11(9):1023-37.	Screening for target Rabs of TBC (Tre-2/Bub2/Cdc16) domain-containing proteins based on their Rab-binding activity.
RILP	Eff	19961360	2010	Chen L, Hu J, Yun Y and al.	Mol Membr Biol. 2010 Jan;27(1):24-31.	Rab36 regulates the spatial distribution of late endosomes and lysosomes through a similar mechanism to Rab34.
SMCHD1	Eff	18256213	2008	Fukuda M, Kanno E, Ishibashi K and al.	Mol Cell Proteomics. 2008 Jun;7(6):1031-42.	Large scale screening for novel rab effectors reveals unexpected broad Rab binding specificity.
RAB37
RIMS1	Eff	12578829	2003	Fukuda M.	J Biol Chem. 2003 Apr 25;278(17):15373-80.	Distinct Rab binding specificity of Rim1, Rim2, rabphilin, and Noc2. Identification of a critical determinant of Rab3A/Rab27A recognition by Rim2.
TMEM22	Eff	19148500	2009	Dobashi S, Katagiri T, Hirota E and al.	Oncol Rep. 2009 Feb;21(2):305-12.	Involvement of TMEM22 overexpression in the growth of renal cell carcinoma cells.
RAB38
ANKRD27	Eff	18477474	2008	Wang F, Zhang H, Zhang X and al.	Biochem Biophys Res Commun. 2008 Jul 18;372(1):162-7.	Varp interacts with Rab38 and functions as its potential effector.
RAB39
RAB39B
RABGAP1L	GAP	16923123	2006	Itoh T, Satoh M, Kanno E and al.	Genes Cells. 2006 Sep;11(9):1023-37.	Screening for target Rabs of TBC (Tre-2/Bub2/Cdc16) domain-containing proteins based on their Rab-binding activity.
CASP1	Eff	19833722	2009	Becker CE, Creagh EM, O'Neill LA.	J Biol Chem. 2009 Dec 11;284(50):34531-7.	Rab39a binds caspase-1 and is required for caspase-1-dependent interleukin-1beta secretion.
GAPDH	Eff	20070612	2010	Kanno E, Ishibashi K, Kobayashi H and al.	Traffic. 2010 Apr;11(4):491-507.	Comprehensive screening for novel rab-binding proteins by GST pull-down assay using 60 different mammalian Rabs.
RAB3GAP1	Eff	16923123	2006	Itoh T, Satoh M, Kanno E and al.	Genes Cells. 2006 Sep;11(9):1023-37.	Screening for target Rabs of TBC (Tre-2/Bub2/Cdc16) domain-containing proteins based on their Rab-binding activity.
RAB40A
RAB40B
RAB40C
AKAP10	Eff	18256213	2008	Fukuda M, Kanno E, Ishibashi K and al.	Mol Cell Proteomics. 2008 Jun;7(6):1031-42.	Large scale screening for novel rab effectors reveals unexpected broad Rab binding specificity.
DNAJC13	Eff	20070612	2010	Kanno E, Ishibashi K, Kobayashi H and al.	Traffic. 2010 Apr;11(4):491-507.	Comprehensive screening for novel rab-binding proteins by GST pull-down assay using 60 different mammalian Rabs.
RAB41
USP6NL	GAP	16086013	2005	Haas AK, Fuchs E, Kopajtich R and al.	Nat Cell Biol. 2005 Sep;7(9):887-93.	A GTPase-activating protein controls Rab5 function in endocytic trafficking.
COG6	Eff	18256213	2008	Fukuda M, Kanno E, Ishibashi K and al.	Mol Cell Proteomics. 2008 Jun;7(6):1031-42.	Large scale screening for novel rab effectors reveals unexpected broad Rab binding specificity.
GOLGA4	Eff	18256213	2008	Fukuda M, Kanno E, Ishibashi K and al.	Mol Cell Proteomics. 2008 Jun;7(6):1031-42.	Large scale screening for novel rab effectors reveals unexpected broad Rab binding specificity.
SMCHD1	Eff	18256213	2008	Fukuda M, Kanno E, Ishibashi K and al.	Mol Cell Proteomics. 2008 Jun;7(6):1031-42.	Large scale screening for novel rab effectors reveals unexpected broad Rab binding specificity.
RAB42
RAB43
USP6NL	GAP	17562788	2007	Fuchs E, Haas AK, Spooner RA and al.	J Cell Biol. 2007 Jun 18;177(6):1133-43.	Specific Rab GTPase-activating proteins define the Shiga toxin and epidermal growth factor uptake pathways.
RAB44
