# Supplementary material for: Deregulation of Rab and Rab Effector Genes in Bladder Cancer
Source: PLoS One. 2012 Jun 19;7(6):e39469. doi: 10.1371/journal.pone.0039469 (PMC3378553; doi:10.1371/journal.pone.0039469)
Supplement: Table S4 — Genes significantly up- or down-regulated in each Rab cluster for each tumor group of the two pathways. “D” (green) corresponds to a gene significantly down-regulated in the tumor samples, “U” (red) corresponds to a gene significantly up-regulated in the tumor samples. “% All genes” corresponds to the total number of genes up- or down-regulated within each tumor group. A binomial test was applied for each Rab cluster within each tumor group. The binomial test pValues <1% are highlighted in orange. “Absent” corresponds to a gene absent in the Affymetrix HG U133 Plus 2.0 DNA microarrays. (XLS) [file pone.0039469.s005.xls]

## Sheet: Feuil1
Table S4: Genes significantly up- or down-regulated in each Rab cluster for each tumoral group ot the two pathways
	pValue<0.01
			Non mutated FGFR3 pathway			Mutated FGFR3 pathway
	% All genes		TaG3/Normal (2/269)	T1/Normal (16/269)	T2T3T4/Normal (24/269)	TaG1G2/Normal (20/269)	T1/Normal (11/269)	T2T3T4/Normal (10/269)
	RAB1A
	RAB1B
	RABIF	GEF
	TRAPPC1	GEF		D
	TRAPPC10	GEF
	TRAPPC2	GEF
	TRAPPC3	GEF
	TRAPPC4	GEF
	TRAPPC5	GEF
	TRAPPC9	GEF
	TBC1D20	GAP
	ARL6IP5	Eff
	COG6	Eff
	GBF1	Eff
	GCC2	Eff	D		D
	GOLGA2	Eff
	GOLGA5	Eff
	GOLGB1	Eff
	GORASP1	Eff
	INPP5B	Eff
	MICAL1	Eff
	MICAL2	Eff			U
	MICAL3	Eff
	OCRL	Eff
	RABAC1	Eff
	RABEP1	Eff
	RABGEF1	Eff
	RUSC2	Eff
	USO1	Eff
	Binomial test (pValue)		0.1946	0.831	0.7445
	RAB2A
	RAB2B
	RABGAP1	GAP
	TBC1D25	GAP
	TBC1D4	GAP		D
	BLZF1	Eff
	GAPDH	Eff
	GCC2	Eff	D		D
	GMCL1	Eff	Absent	Absent	Absent	Absent	Absent	Absent
	ICA1	Eff		D	D		D
	PRKCI	Eff
	Binomial test (pValue)		0.07191	0.1159	0.2225		0.3413
	RAB3A
	RAB3B
	RAB3C
	RAB3D
	MADD	GEF
	RAB3IL1	GEF
	RABIF	GEF
	RAB3GAP1	GAP
	RAB3GAP2	GAP
	USP6NL	GAP
	GAS8	Eff
	GNAL	Eff					D
	INPP5B	Eff
	MT3	Eff
	NSF	Eff
	OCRL	Eff
	PIGR	Eff		D	D	D	D
	PIK3R1	Eff
	RAB3IP	Eff
	RABAC1	Eff
	RIMS1	Eff
	RIMS2	Eff
	RPH3A	Eff	Absent	Absent	Absent	Absent	Absent	Absent
	RPH3AL	Eff		D	D			D
	SNAP25	Eff
	SNAP29	Eff
	STXBP1	Eff			U
	SV2A	Eff
	SYN1	Eff
	SYP	Eff
	SYTL4	Eff
	SYTL5	Eff
	ZWINT	Eff		U	U
	Binomial test (pValue)			0.2963	0.3186	0.9156	0.3785	0.7025
	RAB4A				D
	RAB4B
	PIK3R1	GAP
	RABGAP1	GAP
	ABCB1	Eff
	AKAP10	Eff
	CD2AP	Eff			D
	CTNNA1	Eff
	CTNNB1	Eff
	DYNC1LI1	Eff
	GRIPAP1	Eff
	KIF3A	Eff
	NDRG1	Eff
	NSF	Eff
	PIN1	Eff
	PRKCA	Eff
	PRKCE	Eff
	RAB11FIP1	Eff				D
	RABAC1	Eff
	RABEP1	Eff
	RUFY1	Eff
	STX4	Eff
	ZFYVE20	Eff
	Binomial test (pValue)				0.6209	0.8308
	RAB5A
	RAB5B
	RAB5C
	ALS2	GEF
	ALS2CL	GEF
	GAPVD1	GEF
	RABGEF1	GEF
	RIN1	GEF
	RIN3	GEF
	PIK3R1	GAP
	RASA1	GAP
	TBC1D3B	GAP	Absent	Absent	Absent	Absent	Absent	Absent
	TSC2	GAP
	USP6NL	GAP
	AGTR1	Eff
	ANKFY1	Eff
	APPL1	Eff
	APPL2	Eff
	CAV1	Eff		U	U	U		U
	EEA1	Eff			D	D
	F8A1	Eff	Absent	Absent	Absent	Absent	Absent	Absent
	INPP5B	Eff
	LRRK2	Eff
	MON1A	Eff
	NAE1	Eff
	OCRL	Eff
	PIK3C3	Eff
	PIK3CB	Eff
	PIK3R4	Eff
	PTGIR	Eff
	RABAC1	Eff
	RABEP1	Eff
	RABEP2	Eff
	RIN2	Eff
	RUFY1	Eff
	SDC1	Eff
	SDCBP	Eff
	SUN2	Eff
	TBC1D15	Eff
	TBC1D17	Eff
	VPS11	Eff
	ZFYVE20	Eff
	Binomial test (pValue)			0.914	0.883	0.8084		0.7803
	RAB6A
	RAB6B
	RAB6C		Absent	Absent	Absent	Absent	Absent	Absent
	PIK3R1	GAP
	RABGAP1	GAP
	APBA3	Eff
	BICD1	Eff
	BICD2	Eff
	COG6	Eff
	DCTN1	Eff
	DENND5A	Eff
	DYNLRB1	Eff
	ERC1	Eff
	GCC2	Eff	D		D
	GOLGA1	Eff
	GOLGA4	Eff
	GOLGB1	Eff
	GOPC	Eff
	GORAB	Eff
	INPP5B	Eff
	KIF20A	Eff		U
	NSF	Eff
	OCRL	Eff
	RABAC1	Eff
	RIMS1	Eff
	SYTL5	Eff
	TGOLN2	Eff
	TMF1	Eff
	VPS52	Eff
	Binomial test (pValue)		0.1886	0.8204	0.927
	RAB7A
	RAB7B		Absent	Absent	Absent	Absent	Absent	Absent
	VPS39	GEF
	TBC1D15	GAP
	CCZ1	Eff	Absent	Absent	Absent	Absent	Absent	Absent
	FYCO1	Eff
	HOOK1	Eff
	MON1A	Eff
	OSBPL1A	Eff
	PCBP1	Eff
	PIK3C3	Eff
	PIK3R4	Eff
	PSMA7	Eff
	RABAC1	Eff
	RAC1	Eff
	RILP	Eff
	RNF115	Eff
	VPS26A	Eff
	VPS29	Eff
	VPS35	Eff
	Binomial test (pValue)
	RAB8A
	RAB8B					D
	RAB3IP	GEF
	RABIF	GEF
	TBC1D30	GAP		D	D	D	D	D
	TBC1D4	GAP		D
	CEP290	Eff
	CP110	Eff
	GNAL	Eff					D
	INPP5B	Eff
	MAP4K2	Eff
	MICAL1	Eff
	MICALL1	Eff
	MICALL2	Eff
	MYO5B	Eff			D	D
	OCRL	Eff
	ODF2	Eff
	OPTN	Eff
	OTOF	Eff
	PEX5L	Eff
	RIMS2	Eff
	RPH3A	Eff	Absent	Absent	Absent	Absent	Absent	Absent
	RPH3AL	Eff		D	D			D
	SMCHD1	Eff
	SYTL1	Eff			D
	SYTL4	Eff
	Binomial test (pValue)			0.1838	0.1792	0.2835	0.2726	0.2377
	RAB9A					D	D	D
	RAB9B		Absent	Absent	Absent	Absent	Absent	Absent
	GCC2	Eff	D		D
	HOOK1	Eff
	HPS1	Eff
	HPS4	Eff
	INPP5B	Eff
	NDE1	Eff
	PLEKHM2	Eff
	PLIN3	Eff
	RABEPK	Eff
	YWHAQ	Eff	Absent	Absent	Absent	Absent	Absent	Absent
	Binomial test (pValue)		0.07191		0.6072	0.5382	0.3413	0.3153
	RAB10
	RABIF	GEF
	EVI5L	GAP
	RAB3GAP1	GAP
	TBC1D4	GAP		D
	EVI5	Eff
	MICAL1	Eff
	MICALL1	Eff
	MICALL2	Eff
	MYO5A	Eff
	MYO5B	Eff			D	D
	MYO5C	Eff			D	D	D
	RIMS1	Eff
	SMCHD1	Eff
	Binomial test (pValue)			0.5762	0.3591	0.2797	0.4426
	RAB11A				D
	RAB11B
	EVI5	GAP
	PIK3R1	GAP
	TBC1D15	GAP
	ADRB2	Eff
	AKAP10	Eff
	ARHGAP1	Eff
	DENND5A	Eff
	EXOC6	Eff
	GNB1	Eff
	GNG2	Eff
	HOOK1	Eff
	MYO5A	Eff
	MYO5B	Eff			D	D
	PI4KB	Eff
	PRKG2	Eff
	PSEN1	Eff
	PSEN2	Eff
	PTGIR	Eff
	RAB11FIP1	Eff				D
	RAB11FIP2	Eff				D		D
	RAB11FIP3	Eff
	RAB11FIP4	Eff
	RAB11FIP5	Eff
	RAB3IP	Eff
	SMCHD1	Eff
	TBXA2R	Eff
	TRPV5	Eff
	TRPV6	Eff
	VIPAR	Eff
	VPS33B	Eff
	WDR44	Eff
	ZFYVE27	Eff
	Binomial test (pValue)				0.8194	0.4685		0.7242
	RAB12
	SMCHD1	Eff
	Binomial test (pValue)
	RAB13		Absent	Absent	Absent	Absent	Absent	Absent
	ESPN	Eff
	INPP5B	Eff
	MICAL1	Eff
	MICALL1	Eff
	MICALL2	Eff
	OCRL	Eff
	PDE6D	Eff
	PRKACA	Eff
	RABGAP1L	Eff				D
	VCL	Eff
	Binomial test (pValue)					0.5382
	RAB14			D	D	D	D	D
	TBC1D4	GAP		D
	ABCB1	Eff
	AKAP10	Eff
	RAB11FIP1	Eff				D
	RAB11FIP2	Eff				D		D
	RAB11FIP5	Eff
	Binomial test (pValue)			0.06082	0.4801	0.01145	0.2534	0.02562
	RAB15
	GCC2	Eff	D		D
	MICAL1	Eff
	MICALL1	Eff
	MICALL2	Eff
	OSGIN2	Eff
	RABIF	Eff
	REP15	Eff	Absent	Absent	Absent	Absent	Absent	Absent
	Binomial test (pValue)		0.0509		0.4801
	RAB17
	TBC1D7	GAP
	RABAC1	Eff
	Binomial test (pValue)
	RAB18
	Binomial test (pValue)
	RAB19		Absent	Absent	Absent	Absent	Absent	Absent
	AKAP10	Eff
	OSGIN2	Eff
	WDR38	Eff
	Binomial test (pValue)
	RAB20					D	D
	INPP5E	Eff
	Binomial test (pValue)					0.1432	0.08011
	RAB21
	ANKRD27	GEF				D
	RABGEF1	GEF
	TBC1D17	GAP
	Binomial test (pValue)					0.2658
	RAB22A
	RABGEF1	GEF
	RAB3GAP1	GAP
	RABGAP1L	GAP				D
	EEA1	Eff			D	D
	RABAC1	Eff
	RAD51	Eff
	TBC1D2B	Eff
	ZFYVE20	Eff
	Binomial test (pValue)				0.5688	0.1404
	RAB23				U
	EVI5L	GAP
	Binomial test (pValue)				0.1705
	RAB24
	CTBP1	Eff
	SNAP29	Eff
	Binomial test (pValue)
	RAB25
	ITGA5	Eff		U	U	U	U
	ITGB1	Eff
	RAB11FIP1	Eff				D
	RAB11FIP2	Eff				D		D
	RAB11FIP3	Eff
	RAB11FIP5	Eff
	SMCHD1	Eff
	Binomial test (pValue)			0.3877	0.5265	0.01732	0.2840	0.2615
	RAB26
	RIMS1	Eff
	Binomial test (pValue)
	RAB27A					D
	RAB27B					D		D
	MADD	GEF
	TBC1D10A	GAP
	EXPH5	Eff
	GCC2	Eff	D		D
	MLPH	Eff		D	D	D	D	D
	MYRIP	Eff
	RPH3A	Eff	Absent	Absent	Absent	Absent	Absent	Absent
	RPH3AL	Eff		D	D			D
	SYTL1	Eff			D
	SYTL2	Eff	D	D	D	D	D	D
	SYTL3	Eff
	SYTL4	Eff
	SYTL5	Eff
	UNC13D	Eff
	Binomial test (pValue)		0.005442	0.05592	0.007908	0.02145	0.1235	0.001874
	RAB30
	COG4	Eff
	GCC2	Eff	D		D
	GOLGA4	Eff
	Binomial test (pValue)		0.02941		0.3119
	RAB31				U
	GAPVD1	GEF
	INPP5B	Eff
	OCRL	Eff
	TBC1D2B	Eff
	Binomial test (pValue)				0.3733
	RAB32
	ANKRD27	Eff				D
	PRKAR2A	Eff
	Binomial test (pValue)					0.2069
	RAB33A
	RAB33B
	ATG12	Eff
	ATG16L1	Eff
	ATG5	Eff
	GCC2	Eff	D		D
	GOLGA2	Eff
	RABEP1	Eff
	RABGEF1	Eff
	USP6	Eff
	Binomial test (pValue)		0.07191		0.6072
	RAB34
	RABGAP1L	GAP				D
	RILP	Eff
	UNC13B	Eff				D		D
	Binomial test (pValue)					0.02997		0.1406
	RAB35
	DENND1A	GEF
	DENND1B	GEF
	DENND1C	GEF
	TBC1D10C	GAP
	ACAP2	Eff
	GCC2	Eff	D		D
	MICAL1	Eff
	MICALL1	Eff
	OCRL	Eff
	Binomial test (pValue)		0.07191		0.6072
	RAB36
	RABGAP1	GAP
	GCC2	Eff	D		D
	LEPRE1	Eff		U	U
	MICAL1	Eff
	RABGAP1L	Eff				D
	RILP	Eff
	SMCHD1	Eff
	Binomial test (pValue)		0.05795	0.3877	0.1554	0.461
	RAB37
	RIMS1	Eff
	TMEM22	Eff			U
	Binomial test (pValue)				0.2445
	RAB38			D
	ANKRD27	Eff				D
	Binomial test (pValue)			0.1154		0.1432
	RAB39
	RAB39B
	RABGAP1L	GAP				D
	CASP1	Eff		D
	GAPDH	Eff
	RAB3GAP1	Eff
	Binomial test (pValue)			0.3078		0.3710
	RAB40A
	RAB40B
	RAB40C
	AKAP10	Eff
	DNAJC13	Eff
	Binomial test (pValue)
	RAB41		Absent	Absent	Absent	Absent	Absent	Absent
	USP6NL	GAP
	COG6	Eff
	GOLGA4	Eff
	SMCHD1	Eff
	Binomial test (pValue)
	RAB42
	RAB43		Absent	Absent	Absent	Absent	Absent	Absent
	USP6NL	GAP
	Binomial test (pValue)
	RAB44		Absent	Absent	Absent	Absent	Absent	Absent
