# Supplementary material for: Deregulation of Rab and Rab Effector Genes in Bladder Cancer
Source: PLoS One. 2012 Jun 19;7(6):e39469. doi: 10.1371/journal.pone.0039469 (PMC3378553; doi:10.1371/journal.pone.0039469)
Supplement: Table S6 — Pearson correlation (r) (and pValue) between the expression of different urothelial differentiation markers genes and the expression of genes listed in left column. Pearson correlation (r) (and pValue) between the expression of FOXA1, GRHL3, UPK1A/B, UPK2, UPK3A/B and the expression of genes listed in left column in 28 Ta G1/G2 (FGFR3-mutated) tumor samples and 63 T2–4 (FGFR3-non-mutated) tumor samples. Are highlighted (red corresponds to a correlation, green corresponds to an inverse correlation) when the two correlation values pass the thresholds: |r| >0.479 (pValue <1%) for the Ta G1G2 (FGFR3-mutated) group (28 samples) and |r| >0.323 (pValue <1%) for the T2–4 (FGFR3-non-mutated) group (63 samples). (XLS) [file pone.0039469.s007.xls]

## Sheet: Feuil1
Table S6: Correlation between the expression of the deregulated genes and of the differentiation genes
	FOXA1				GRHL3				UPK1A				UPK1B				UPK2				UPK3A				UPK3B
Gene names	Ta G1G2 (FGFR3 mutated) 28 samples		T2T3T4 (FGFR3 wt) 63 samples		Ta G1G2 (FGFR3 mutated) 28 samples		T2T3T4 (FGFR3 wt) 63 samples		Ta G1G2 (FGFR3 mutated) 28 samples		T2T3T4 (FGFR3 wt) 63 samples		Ta G1G2 (FGFR3 mutated) 28 samples		T2T3T4 (FGFR3 wt) 63 samples		Ta G1G2 (FGFR3 mutated) 28 samples		T2T3T4 (FGFR3 wt) 63 samples		Ta G1G2 (FGFR3 mutated) 28 samples		T2T3T4 (FGFR3 wt) 63 samples		Ta G1G2 (FGFR3 mutated) 28 samples		T2T3T4 (FGFR3 wt) 63 samples
	(r)	pValue	(r)	pValue	(r)	pValue	(r)	pValue	(r)	pValue	(r)	pValue	(r)	pValue	(r)	pValue	(r)	pValue	(r)	pValue	(r)	pValue	(r)	pValue	(r)	pValue	(r)	pValue
ANKRD27	0.331	0.085339	0.024	0.851891	0.511	0.005455	0.382	0.002006	0.62	0.000433	0.327	0.008901	0.211	0.281125	0.11	0.390769	0.691	0.000047	0.386	0.001781	0.361	0.059113	0.142	0.266931	0.138	0.483742	0.209	0.100202
CASP1	0.021	0.915529	-0.51	0.000020	-0.175	0.373093	-0.193	0.129645	-0.402	0.033956	-0.349	0.005057	-0.27	0.164671	-0.158	0.216177	-0.509	0.005672	-0.319	0.010827	-0.482	0.009395	-0.353	0.004544	-0.345	0.072177	-0.2	0.116046
CAV1	0.29	0.134405	-0.425	0.000517	0.116	0.556654	-0.277	0.027964	-0.109	0.580861	-0.151	0.237478	0.045	0.820131	0.261	0.038819	-0.025	0.899514	-0.258	0.041200	-0.258	0.184993	-0.071	0.580292	-0.172	0.381470	-0.129	0.313637
CD2AP	0.023	0.907517	0.279	0.026807	0.005	0.979854	0.436	0.000354	0.075	0.704462	0.469	0.000106	-0.15	0.446141	0.482	0.000063	-0.155	0.430950	0.615	0.000000	0.04	0.839846	0.532	0.000007	-0.194	0.322571	0.453	0.000193
EEA1	0.077	0.696944	0.012	0.925631	0.408	0.031139	0.111	0.386450	0.146	0.458498	0.163	0.201807	0.174	0.375873	0.312	0.012799	0.143	0.467882	0.244	0.053962	0.024	0.903514	0.273	0.030404	-0.206	0.292944	0.334	0.007467
FOXA1	1		1		0.447	0.017089	0.401	0.001126	0.29	0.134405	0.572	0.000001	-0.011	0.955697	0.25	0.048146	0.308	0.110820	0.468	0.000110	0.158	0.421973	0.383	0.001947	0.241	0.216675	0.396	0.001315
GCC2	0.263	0.176323	0.423	0.000553	0.47	0.011613	0.142	0.266931	0.281	0.147479	0.253	0.045437	0.352	0.066212	0.147	0.250280	0.348	0.069572	0.075	0.559088	0.18	0.359372	0.097	0.449480	-0.274	0.158262	0.1	0.435515
GNAL	-0.468	0.012022	0.069	0.591030	-0.607	0.000615	-0.165	0.196253	-0.27	0.164671	-0.143	0.263543	-0.013	0.947652	-0.155	0.225136	-0.373	0.050589	-0.299	0.017291	-0.169	0.389954	-0.083	0.517815	-0.229	0.241131	-0.149	0.243822
GRHL3	0.447	0.017089	0.401	0.001126	1		1		0.341	0.075766	0.697	0.000000	0.146	0.458498	0.502	0.000028	0.516	0.004943	0.687	0.000000	0.361	0.059113	0.476	0.000080	0.016	0.935594	0.509	0.000020
ICA1	0.025	0.899514	0.502	0.000028	-0.058	0.769399	0.276	0.028558	0.4	0.034939	0.508	0.000021	0.172	0.381470	0.189	0.137940	0.243	0.212768	0.491	0.000044	0.186	0.343307	0.463	0.000133	0.058	0.769399	0.394	0.001399
ITGA5	-0.129	0.512967	-0.248	0.050024	-0.205	0.295345	-0.166	0.193518	-0.344	0.073062	-0.1	0.435515	0.056	0.777149	0.092	0.473295	-0.365	0.056156	-0.23	0.069769	-0.198	0.312498	-0.019	0.882500	-0.025	0.899514	-0.2	0.116046
KIF20A	-0.256	0.188543	-0.359	0.003860	0.317	0.100252	0.131	0.306130	-0.266	0.171261	-0.224	0.077590	-0.104	0.598431	-0.08	0.533110	0.026	0.895515	-0.052	0.685664	-0.029	0.883536	-0.317	0.011362	0.018	0.927563	-0.101	0.430915
LEPRE1	0.369	0.053315	-0.354	0.004423	-0.093	0.637858	-0.278	0.027380	0.14	0.477365	-0.321	0.010314	-0.105	0.594899	-0.049	0.702931	0.167	0.395670	-0.236	0.062592	-0.009	0.963746	-0.235	0.063745	0.182	0.353968	-0.256	0.042854
MICAL1	0.221	0.258413	-0.093	0.468479	-0.23	0.239026	-0.293	0.019783	-0.147	0.455392	-0.067	0.601856	-0.102	0.605522	-0.124	0.332918	-0.063	0.750119	-0.222	0.080347	-0.13	0.509678	-0.08	0.533110	0.004	0.983883	-0.148	0.247036
MICAL2	-0.15	0.446141	-0.242	0.056023	-0.116	0.556654	-0.379	0.002190	0.076	0.700700	-0.228	0.072303	0.213	0.276484	-0.007	0.956578	-0.092	0.641493	-0.175	0.170120	0.026	0.895515	-0.053	0.679943	0.086	0.663469	-0.028	0.827557
MLPH	0.177	0.367568	0.318	0.011091	-0.114	0.563523	-0.062	0.629294	0.398	0.035945	0.297	0.018090	0.559	0.001987	0.379	0.002190	0.255	0.190335	0.241	0.057077	0.039	0.843801	0.5	0.000030	0.562	0.001856	0.22	0.083180
MYO5B	0.458	0.014251	0.35	0.004924	0.436	0.020377	0.502	0.000028	0.593	0.000882	0.53	0.000008	0.272	0.161444	0.363	0.003456	0.583	0.001131	0.6	0.000000	0.314	0.103687	0.428	0.000467	0.415	0.028094	0.39	0.001579
MYO5C	0.211	0.281125	0.611	0.000000	-0.239	0.220629	0.28	0.026243	0.069	0.727177	0.503	0.000027	0.304	0.115774	0.249	0.049078	0.178	0.364824	0.398	0.001236	-0.112	0.570430	0.498	0.000033	-0.002	0.991941	0.37	0.002839
PIGR	-0.049	0.804436	0.348	0.005193	0.011	0.955697	0.076	0.553845	-0.055	0.781032	0.357	0.004077	0.008	0.967772	0.251	0.047228	-0.234	0.230728	0.232	0.067307	-0.075	0.704462	0.307	0.014391	-0.21	0.283464	0.32	0.010568
RAB11A	0.199	0.310011	0.43	0.000436	0.344	0.073062	0.52	0.000013	0.508	0.005783	0.392	0.001487	0.229	0.241131	0.273	0.030404	0.604	0.000665	0.396	0.001315	0.304	0.115774	0.324	0.011362	0.412	0.029368	0.274	0.029778
RAB11FIP1	0.629	0.000337	0.502	0.000028	0.471	0.011413	0.578	0.000001	0.698	0.000036	0.55	0.000003	0.317	0.100252	0.552	0.000003	0.481	0.009565	0.672	0.000000	0.184	0.348613	0.625	0.000000	0.335	0.081406	0.692	0.000000
RAB11FIP2	0.522	0.004383	0.198	0.119815	0.344	0.073062	0.05	0.697158	0.617	0.000470	0.196	0.123677	0.102	0.605522	-0.012	0.925631	0.423	0.024915	0.174	0.172613	0.308	0.110820	0.218	0.086092	0.203	0.300184	0.233	0.066102
RAB14	0.229	0.241131	-0.049	0.702931	0.299	0.122194	0.055	0.668555	0.043	0.828005	-0.142	0.266931	-0.008	0.967772	0.077	0.548625	0.179	0.362092	-0.093	0.468479	-0.126	0.522897	-0.148	0.247036	-0.13	0.509678	-0.144	0.260184
RAB20	-0.02	0.919539	0.367	0.003090	-0.025	0.899514	0.488	0.000050	0.347	0.070432	0.56	0.000002	0.079	0.689455	0.474	0.000087	0.574	0.001404	0.536	0.000006	0.488	0.008427	0.475	0.000084	0.345	0.072177	0.399	0.001199
RAB23	0.1	0.612648	-0.097	0.449480	0.24	0.218646	-0.204	0.108782	0.102	0.605522	-0.118	0.357017	-0.028	0.887527	0.049	0.702931	0.09	0.648786	-0.199	0.117919	-0.071	0.719579	-0.005	0.968977	-0.184	0.348613	-0.168	0.188129
RAB27A	-0.011	0.955697	-0.162	0.204625	-0.104	0.598431	-0.374	0.002532	-0.506	0.006011	-0.325	0.009352	-0.163	0.407243	-0.181	0.155715	-0.543	0.002828	-0.372	0.002681	-0.529	0.003799	-0.248	0.050024	-0.067	0.734800	-0.185	0.146627
RAB27B	-0.283	0.144498	-0.099	0.440143	-0.063	0.750119	0.266	0.035104	0.102	0.605522	0.075	0.559088	0.4	0.034939	0.118	0.357017	-0.003	0.987912	0.197	0.121734	-0.144	0.464743	0.128	0.317435	0.157	0.424954	0.254	0.044562
RAB31	0.192	0.327681	-0.524	0.000010	0.006	0.975826	-0.164	0.199016	-0.351	0.067040	-0.206	0.105285	-0.104	0.598431	0.074	0.564354	-0.4	0.034939	-0.311	0.013105	-0.422	0.025295	-0.187	0.142234	-0.286	0.140107	-0.138	0.280776
RAB38	0.275	0.156689	-0.53	0.000008	-0.218	0.265097	0.003	0.981383	0.202	0.302622	-0.358	0.003967	-0.052	0.792712	-0.096	0.454189	0.071	0.719579	-0.251	0.047228	-0.032	0.871582	-0.256	0.042854	0.291	0.133006	-0.192	0.131683
RAB4A	0.045	0.820131	0.269	0.033021	0.053	0.788814	0.111	0.386450	0.474	0.010830	0.116	0.365282	0	1	0.057	0.657242	0.236	0.226652	0.198	0.119815	0.202	0.302622	0.261	0.038819	0.277	0.153574	0.091	0.478138
RAB8B	0.016	0.935594	0.147	0.250280	0.261	0.179756	0.077	0.548625	0.551	0.002376	0.066	0.607301	0.252	0.195783	0.034	0.791365	0.334	0.082376	0.108	0.399494	0.323	0.093638	0.039	0.761532	0.128	0.516267	0.103	0.421798
RAB9A	0.379	0.046706	-0.247	0.050986	0.198	0.312498	-0.045	0.726188	0.484	0.009063	0.063	0.623765	0.064	0.746280	0.305	0.015074	0.447	0.017089	0.12	0.348867	0.181	0.356664	0.29	0.021139	0.246	0.206999	0.047	0.714527
RABAC1	0.11	0.577375	-0.149	0.243822	-0.184	0.348613	-0.054	0.674240	0.018	0.927563	-0.126	0.325118	-0.334	0.082376	0.03	0.815449	-0.024	0.903514	0.001	0.993794	-0.061	0.757814	0.021	0.870233	0.182	0.353968	-0.043	0.737910
RABGAP1L	0.046	0.816201	0.041	0.749692	0.049	0.804436	0.249	0.049078	-0.145	0.461615	0.275	0.029163	0.163	0.407243	0.358	0.003967	-0.057	0.773271	0.26	0.039600	-0.12	0.543032	0.328	0.008682	-0.291	0.133006	0.251	0.047228
RPH3AL	0.304	0.115774	0.066	0.607301	-0.245	0.208910	0.02	0.876363	0.162	0.410166	0.272	0.031042	0.105	0.594899	0.206	0.105285	0.241	0.216675	0.184	0.148861	0.147	0.455392	0.27	0.032350	0.35	0.067876	0.292	0.020226
SDC1	0.414	0.028514	0.032	0.803384	0.159	0.419004	0.645	0.000000	0.046	0.816201	0.292	0.020226	0.11	0.577375	0.403	0.001058	0.271	0.163052	0.352	0.004668	-0.04	0.839846	0.25	0.048146	0.418	0.026866	0.391	0.001532
STXBP1	0.1	0.612648	-0.072	0.574956	0.252	0.195783	-0.457	0.000166	-0.062	0.753964	-0.336	0.007097	0.035	0.859656	-0.421	0.000591	-0.022	0.911522	-0.317	0.011362	-0.048	0.808353	-0.314	0.012206	-0.203	0.300184	-0.339	0.006571
SYTL1	0.511	0.005455	0.221	0.081754	0.197	0.314998	0.32	0.010568	0.365	0.056156	0.173	0.175132	0.11	0.577375	0.222	0.080347	0.468	0.012022	0.244	0.053962	0.144	0.464743	0.183	0.151120	0.5	0.006741	0.281	0.025690
SYTL2	0.559	0.001987	0.48	0.000069	0.395	0.037498	0.28	0.026243	0.433	0.021359	0.472	0.000094	0.235	0.228684	0.39	0.001579	0.296	0.126170	0.363	0.003456	-0.079	0.689455	0.555	0.000002	-0.02	0.919539	0.448	0.000232
TBC1D30	0.23	0.239026	0.377	0.002322	0.215	0.271892	0.375	0.002460	0.354	0.064580	0.371	0.002759	0.06	0.761670	0.087	0.497772	0.341	0.075766	0.281	0.025690	0.523	0.004295	0.285	0.023574	0.123	0.532919	0.139	0.277271
TBC1D4	0.147	0.455392	0.176	0.167654	-0.206	0.292944	-0.115	0.369458	-0.155	0.430950	-0.064	0.618256	0.053	0.788814	-0.192	0.131683	-0.435	0.020700	-0.19	0.135830	-0.519	0.004656	-0.194	0.127632	-0.446	0.017368	-0.127	0.321261
TMEM22	-0.407	0.031595	-0.401	0.001126	-0.017	0.931578	-0.318	0.011091	-0.089	0.652445	-0.397	0.001275	0.015	0.939612	-0.253	0.045437	-0.29	0.134405	-0.486	0.000054	-0.171	0.384286	-0.484	0.000058	-0.09	0.648786	-0.384	0.001890
TRAPPC1	0.363	0.057620	-0.077	0.548625	0.168	0.392806	-0.125	0.329003	0.212	0.278798	-0.088	0.492824	-0.026	0.895515	0.078	0.543430	0.524	0.004209	-0.05	0.697158	0.248	0.203213	-0.063	0.623765	0.315	0.102532	0.025	0.845794
UNC13B	0.466	0.012443	0.404	0.001025	0.242	0.214715	0.08	0.533110	0.681	0.000066	0.279	0.026807	0.217	0.267350	-0.063	0.623765	0.483	0.009228	0.238	0.060336	0.256	0.188543	0.275	0.029163	0.282	0.145983	0.081	0.527987
UPK1A	0.29	0.134405	0.572	0.000001	0.341	0.075766	0.697	0.000000	1		1		0.353	0.065392	0.612	0.000000	0.647	0.000199	0.813	0.000000	0.521	0.004473	0.677	0.000000	0.451	0.016007	0.633	0.000000
UPK1B	-0.011	0.955697	0.25	0.048146	0.146	0.458498	0.502	0.000028	0.353	0.065392	0.612	0.000000	1		1		0.356	0.062980	0.646	0.000000	0.088	0.656112	0.638	0.000000	0.35	0.067876	0.566	0.000001
UPK2	0.308	0.110820	0.468	0.000110	0.516	0.004943	0.687	0.000000	0.647	0.000199	0.813	0.000000	0.356	0.062980	0.646	0.000000	1		1		0.574	0.001404	0.752	0.000000	0.414	0.028514	0.758	0.000000
UPK3A	0.158	0.421973	0.383	0.001947	0.361	0.059113	0.476	0.000080	0.521	0.004473	0.677	0.000000	0.088	0.656112	0.638	0.000000	0.574	0.001404	0.752	0.000000	1		1		0.229	0.241131	0.656	0.000000
UPK3B	0.241	0.216675	0.396	0.001315	0.016	0.935594	0.509	0.000020	0.451	0.016007	0.633	0.000000	0.35	0.067876	0.566	0.000001	0.414	0.028514	0.758	0.000000	0.229	0.241131	0.656	0.000000	1		1
ZWINT	-0.067	0.734800	-0.297	0.018090	0.471	0.011413	0.166	0.193518	-0.145	0.461615	-0.139	0.277271	-0.105	0.594899	0.068	0.596432	0.225	0.249674	0.057	0.657242	0.105	0.594899	-0.165	0.196253	0.096	0.627003	0.004	0.975179
